# Supplementary material for: Crystal structure of a low-spin poly[di-μ3-cyanido-di-μ2-cyanido-bis­(μ2-2-ethyl­pyrazine)­dicopper(I)iron(II)]
Source: Acta Crystallogr E Crystallogr Commun. 2019 Jul 19;75(Pt 8):1205–8. doi: 10.1107/S2056989019009496 (PMC6690451; doi:10.1107/S2056989019009496)
Supplement: Supplementary file 1 [file e-75-01205-sup1.cif]

##############################################################################
#                                                                            #
# This CIF contains the data in a paper accepted for publication in          #
# Acta Crystallographica Section E. It conforms to the requirements of       #
# Notes for Authors for Acta Crystallographica Section E, and has been       #
# peer reviewed under the auspices of the IUCr Commission on Journals.       #
#                                                                            #
# Full details of the Crystallographic Information File format               #
# are given in the paper "The Crystallographic Information File (CIF):       #
# a New Standard Archive File for Crystallography" by S. R. Hall, F. H.      #
# Allen and I. D. Brown [Acta Cryst. (1991), A47, 655-685].                  #
#                                                                            #
# The current version of the core CIF dictionary is obtainable from          #
# ftp://ftp.iucr.org/pub/cif_core.dic.                                       #
#                                                                            #
# Software is freely available for graphical display of the structure(s)     #
# in this CIF. For information consult the CIF software page                 #
# http://www.iucr.org/resources/cif/software.                                #
#                                                                            #
# This file may be used for bona fide research purposes within the           #
# scientific community so long as proper attribution is given to the journal # 
# article from which it was obtained.                                        #
#                                                                            #
##############################################################################
data_I
_audit_creation_method
;
Olex2 1.2
(compiled 2018.05.29 svn.r3508 for OlexSys, GUI svn.r5506)
;
_journal_date_recd_electronic     2019-06-20
_journal_date_accepted     2019-07-02
_journal_name_full     'Acta Crystallographica, Section E'
_journal_year     2019
_journal_volume     75
_journal_issue      8
_journal_page_first     1205
_journal_page_last     1208
_journal_paper_category     GM
_journal_paper_doi     10.1107/S2056989019009496
_journal_coeditor_code     RZ5262
_publ_contact_author_name     'Sofiia V. Partsevska'
_publ_contact_author_address
;
Department of Chemistry, Taras Shevchenko National University of Kyiv,
Volodymyrska St 64, Kyiv 01601,
Ukraine
;
_publ_contact_author_email     sofiia.partsevska@univ.kiev.ua
_publ_contact_author_fax     ?
_publ_contact_author_phone     '+380442393371'
_publ_section_title
;\
Crystal structure of a low-spin
poly[di-\m~3~-cyanido-di-\m~2~-cyanido-bis(\m~2~-2-ethylpyrazine)dicopper(I)\
iron(II)]
;
_publ_section_title_footnote     .
loop_
    _publ_author_name
    _publ_author_footnote
    _publ_author_address
    'Partsevska, Sofiia V.' .
;
Department of Chemistry, Taras Shevchenko National University of Kyiv,
Volodymyrska St 64, Kyiv 01601,
Ukraine
;
    'Naumova, Dina D.' .
;
Department of Chemistry, Taras Shevchenko National University of Kyiv,
Volodymyrska St 64, Kyiv 01601,
Ukraine
;
    'Matushko, Igor P.' .
;
Department of Chemistry, Taras Shevchenko National University of Kyiv,
Volodymyrska St 64, Kyiv 01601,
Ukraine
;
    'Kucheriv, Olesia I.' .
;
Department of Chemistry, Taras Shevchenko National University of Kyiv,
Volodymyrska St 64, Kyiv 01601,
Ukraine
UkrOrgSyntez Ltd, Chervonotkatska St 67, Kyiv 02094, Ukraine
;
    'Gural'skiy, Il'ya A.' .
;
Department of Chemistry, Taras Shevchenko National University of Kyiv,
Volodymyrska St 64, Kyiv 01601,
Ukraine
UkrOrgSyntez Ltd, Chervonotkatska St 67, Kyiv 02094, Ukraine
;
_publ_section_synopsis
;
In the title compound, {Fe(Etpz)~2~[Cu(CN)~2~]~2~}<i>~n~</i>, where Etpz is
2-ethylpyrazine, the low-spin Fe^II^ atom lies on an inversion centre and has
an elongated octahedral [FeN~6~] coordination environment, where the axial
positions are occupied by two 2-ethylpyrazine ligands and the equatorial
positions are occupied by two pairs of symmetry-related cyanido groups. Each
Cu~2~(CN)~2~ unit is connected to six Fe^II^ centres <i>via</i> two bridging
2-ethylpyrazine molecules and four cyanido groups, resulting in the formation
of a polymeric three-dimensional bimetallic metal--organic framework,
additionally stabilized by Cu...Cu contacts.
;
_database_code_depnum_ccdc_archive     'CCDC 1937912'
_chemical_name_systematic
;\
poly[di-\m~3~-cyanido-di-\m~2~-cyanido-bis(\m~2~-2-\
ethylpyrazine)dicopper(I)iron(II)]
;
_chemical_name_common     ?
_chemical_formula_moiety     '0.25(C64 H64 Cu8 Fe4 N32)'
_chemical_formula_sum     'C16 H16 Cu2 Fe N8'
_chemical_formula_iupac     '[Cu2 Fe (C N)4] (C6 H8 N2)2'
_chemical_formula_weight     503.30
_chemical_melting_point     ?
_space_group_crystal_system     monoclinic
_space_group_name_H-M_alt     'C 2/c'
_space_group_name_Hall     '-C 2yc'
loop_
    _space_group_symop_operation_xyz
    'x, y, z'
    '-x, y, -z+1/2'
    'x+1/2, y+1/2, z'
    '-x+1/2, y+1/2, -z+1/2'
    '-x, -y, -z'
    'x, -y, z-1/2'
    '-x+1/2, -y+1/2, -z'
    'x+1/2, -y+1/2, z-1/2'
_cell_length_a     13.1997(17)
_cell_length_b     9.2923(11)
_cell_length_c     13.8010(17)
_cell_angle_alpha     90
_cell_angle_beta     92.399(2)
_cell_angle_gamma     90
_cell_volume     1691.3(4)
_cell_formula_units_Z     4
_cell_measurement_reflns_used     1806
_cell_measurement_theta_min     2.682
_cell_measurement_theta_max     27.837
_cell_measurement_temperature     173(2)
_exptl_crystal_description     plate
_exptl_crystal_colour     brown
_exptl_crystal_size_max     0.17
_exptl_crystal_size_mid     0.14
_exptl_crystal_size_min     0.06
_exptl_crystal_density_diffrn     1.977
_exptl_crystal_density_meas     ?
_exptl_crystal_density_method     ?
_exptl_crystal_F_000     1008
_exptl_absorpt_coefficient_mu     3.359
_exptl_absorpt_correction_type     multi-scan
_exptl_absorpt_process_details
;
(SADABS; Bruker, 2013)
;
_exptl_absorpt_correction_T_min     0.6143
_exptl_absorpt_correction_T_max     0.7456
_diffrn_ambient_temperature     173.15
_diffrn_source     ?
_diffrn_radiation_type     MoK\a
_diffrn_radiation_wavelength     0.71073
_diffrn_measurement_device_type     'Bruker SMART'
_diffrn_measurement_method     '\w scan'
_diffrn_detector_area_resol_mean     ?
_diffrn_reflns_number     5344
_diffrn_reflns_av_R_equivalents     0.0651
_diffrn_reflns_av_unetI/netI     0.0681
_diffrn_reflns_theta_min     2.681
_diffrn_reflns_theta_max     27.856
_diffrn_reflns_theta_full     25.242
_diffrn_measured_fraction_theta_max     0.999
_diffrn_measured_fraction_theta_full     0.999
_diffrn_reflns_limit_h_min     -17
_diffrn_reflns_limit_h_max     17
_diffrn_reflns_limit_k_min     -11
_diffrn_reflns_limit_k_max     12
_diffrn_reflns_limit_l_min     -17
_diffrn_reflns_limit_l_max     18
loop_
    _refln_index_h
    _refln_index_k
    _refln_index_l
    _refln_F_squared_meas
    _refln_F_squared_sigma
    17 -1 -1 163.9 44.35
    17 1 -1 132.91 41.86
    -17 1 1 148.25 38.65
    -17 -1 1 130.43 35.04
    -17 -1 2 36.11 25.46
    17 1 -2 54.07 35.54
    -17 1 2 42.19 28.59
    17 -1 -2 15.53 29.36
    -17 1 3 156.3 37.45
    17 -1 -3 210 52.02
    17 1 -3 256.44 55.3
    17 -1 -4 31.53 35
    -17 1 4 18.39 22.82
    17 1 -4 2.35 30.49
    -16 0 1 20.19 21.86
    16 0 -1 -1.5 25.66
    -16 0 2 -4.42 20.2
    16 0 -2 -10.31 24.11
    -16 0 3 -11.69 20.83
    16 0 -3 -8.92 24.67
    16 0 -4 110.1 38.27
    -16 0 4 57.48 22.67
    16 0 -5 -1.01 27.64
    16 0 -6 505.64 79.36
    16 0 -7 -19.99 27.38
    -16 -2 1 100.83 30.36
    -16 2 1 71.09 30.95
    16 -2 -1 107.62 36
    16 2 -1 117.28 37.75
    -16 2 2 9.8 24
    16 -2 -2 32.25 28.05
    16 2 -2 -6.85 28.87
    -16 -2 2 16.11 19.6
    16 -2 -3 15.08 27.3
    -16 2 3 21.84 25.79
    16 2 -3 -8.66 27.6
    16 2 -4 181.2 46.21
    16 -2 -4 168.15 47.08
    -16 2 4 117.53 32.7
    -16 2 5 90.06 28.09
    16 -2 -5 150.06 43.73
    16 2 -5 201.1 49.81
    -16 2 6 113.66 28.91
    16 2 -6 133.94 41.61
    16 -2 -6 116.88 41.41
    16 -2 -7 561.84 85.22
    16 2 -7 431.25 71.33
    16 4 -1 141.55 40.58
    -16 4 1 68.53 31.45
    16 -4 -1 134.17 41.06
    16 4 -2 205.4 47.18
    16 -4 -2 203.2 48.61
    -16 4 2 177.26 41
    16 -4 -3 15.74 30.21
    16 4 -3 -9.09 26.3
    -16 4 3 4.01 25.28
    16 4 -4 453.5 71.32
    -16 4 4 438.47 58.14
    16 -4 -4 405.05 71.31
    15 -1 -1 26.7 25.21
    -15 -1 1 32.38 21.17
    -15 1 1 33.6 24.37
    15 1 -1 52.35 27.83
    15 1 -2 60.36 30.03
    -15 1 2 43.47 23.84
    -15 -1 2 52.23 23.07
    15 -1 -2 61.88 29.23
    15 1 -3 400.32 63.98
    15 -1 -3 350.49 61.2
    -15 -1 3 268.53 44.61
    -15 1 3 284.56 45.71
    15 -1 -4 21.21 25.01
    15 1 -4 3.4 25.24
    -15 1 4 15.16 20.31
    -15 -1 4 7.73 15.52
    -15 1 5 340.64 45.71
    15 -1 -5 474.01 71.6
    15 1 -5 518.59 73.81
    15 1 -6 138.79 41.94
    -15 1 6 70.88 21.88
    15 -1 -6 101.61 37.05
    15 1 -7 36.88 31.01
    15 -1 -7 70.9 33.18
    15 -1 -8 35.84 31.85
    15 1 -8 27.2 30.73
    15 1 -9 618.26 82.79
    15 -1 -9 576.71 81.3
    15 -3 -1 454.34 72.37
    -15 -3 1 400.74 61.21
    -15 3 1 403.16 58.18
    15 3 -1 414.16 65.77
    15 3 -2 86.69 32.26
    15 -3 -2 157.25 41.24
    -15 -3 2 101.3 25.75
    -15 3 2 97.82 31.76
    -15 3 3 30.6 25.34
    15 -3 -3 59.59 31.15
    15 3 -3 23.05 26.63
    15 -3 -4 -6.16 25.21
    15 3 -4 13.83 26.11
    -15 3 4 8.33 22.3
    -15 3 5 48.28 26.48
    15 -3 -5 60.05 33.41
    15 3 -5 52.37 31.81
    15 3 -6 119.22 41.32
    -15 3 6 120.95 32.38
    15 -3 -6 141.29 41.46
    15 3 -7 1175.01 121.21
    15 -3 -7 1101.42 133.16
    -15 3 7 1037.48 71.86
    15 -3 -8 135.34 44.11
    -15 3 8 102.23 27.6
    15 3 -8 89.05 38.1
    15 5 -1 544.09 75.92
    -15 5 1 525.31 67.12
    15 -5 -1 615.29 89.62
    -15 5 2 46.69 29.19
    15 -5 -2 72.18 34.92
    15 5 -2 57.61 28.44
    15 -5 -3 58.59 31.44
    -15 5 3 16.15 26.27
    15 5 -3 39.75 27.92
    15 -5 -4 41.58 31.45
    -15 5 4 2.44 24.72
    15 5 -4 37.42 29.86
    15 -5 -5 146.07 43.96
    15 5 -5 183.99 45.95
    -15 5 5 116.87 35.08
    -14 0 1 3.84 18.86
    14 0 -1 -2.2 20.1
    -14 0 2 2268.55 244.54
    -14 0 3 -6.73 16.79
    14 0 -3 15.16 22.29
    14 0 -4 -20.55 20.01
    -14 0 4 -4.99 15.13
    -14 0 5 15.73 16.22
    14 0 -5 -13.61 20.05
    14 0 -6 -13.68 22.32
    -14 0 6 1.81 13.06
    14 0 -7 -6.22 22.37
    14 0 -8 1329.66 130.25
    14 0 -9 -5.45 25.24
    14 0 -10 341.14 59.16
    14 0 -11 -11.13 27.39
    -14 2 1 520.11 67.27
    -14 -2 1 540.49 74.69
    14 2 -1 546.7 74.83
    14 -2 -1 619.62 85.4
    14 2 -2 315.76 53.65
    -14 -2 2 198.89 36.86
    14 -2 -2 245.51 48.07
    -14 2 2 175.07 36.74
    -14 -2 3 154.32 31.65
    -14 2 3 157.48 33.06
    14 -2 -3 191.94 41.85
    14 2 -3 188.39 40.77
    14 -2 -4 197.84 42.76
    -14 2 4 195.18 35.94
    14 2 -4 241.32 45.69
    -14 -2 4 124.68 25.99
    14 2 -5 -18.8 23.18
    14 -2 -5 7.89 22.39
    -14 2 5 17.17 18.53
    -14 2 6 237.96 36.28
    14 -2 -6 393.27 64.5
    14 2 -6 333.75 53.72
    14 -2 -7 65.44 30.81
    14 2 -7 142.76 40.49
    -14 2 7 63.41 24.08
    -14 2 8 297.05 35.63
    14 2 -8 490.38 68.92
    14 -2 -8 492.96 73.67
    14 -2 -9 730.97 91.93
    14 2 -9 641.81 78.71
    14 -2 -10 187.22 46.29
    14 2 -10 192.36 45.59
    -14 -4 1 66.07 24.48
    14 4 -1 85.63 30.36
    -14 4 1 98.37 29.51
    14 -4 -1 68.87 30.8
    14 4 -2 369.56 58.33
    14 -4 -2 299.9 56.42
    -14 -4 2 235.7 40.61
    -14 4 2 285.37 47.14
    -14 4 3 -5.71 22.47
    14 -4 -3 9.76 23.06
    14 4 -3 37.74 25.95
    14 -4 -4 400.65 67.08
    -14 4 4 266.76 43.32
    14 4 -4 364.31 58.15
    14 4 -5 32.14 27.41
    -14 4 5 26.72 24.97
    14 -4 -5 3.23 25.17
    14 -4 -6 550.99 81.72
    -14 4 6 416.97 50.39
    14 4 -6 483.38 66.44
    14 -4 -7 4.32 27.22
    14 4 -7 -8.07 28.16
    -14 4 7 -6.2 21.38
    -14 4 8 66.37 29.63
    14 4 -8 104.47 38.73
    14 -4 -8 130.32 40.35
    14 -4 -9 -26.75 27.17
    14 4 -9 -11.8 26.95
    -14 4 9 14.73 22.34
    14 -6 -1 742.14 99.09
    -14 6 1 582.37 67.25
    -14 6 2 98.33 34.07
    14 6 -2 97.4 28.85
    14 -6 -2 133.03 38.98
    14 6 -3 143.83 36.09
    14 -6 -3 232.2 51.69
    -14 6 3 160.09 38.94
    14 -6 -4 99.25 36.66
    -14 6 4 65 32.14
    14 6 -4 46.34 29.24
    14 -6 -5 1.21 27.37
    -14 6 5 19.15 27.42
    14 6 -5 17.1 27.67
    -14 6 6 77.91 32.11
    14 -6 -6 58.74 34.41
    14 6 -6 65.88 31.95
    -13 1 1 1154.02 131.01
    13 -1 -1 1192.06 140.38
    13 1 -1 1346.85 150.93
    -13 -1 1 1176.72 142.04
    13 -1 -2 786.57 98.14
    13 1 -2 895.96 103.84
    -13 -1 2 709.6 89.2
    -13 1 2 682.3 80.57
    -13 -1 3 37.63 17.7
    -13 1 3 42.36 20.87
    13 1 -3 34.54 24.53
    13 -1 -3 28.33 21.8
    13 1 -4 91.43 29.9
    -13 -1 4 128.78 26.94
    13 -1 -4 105.11 32.05
    -13 1 4 91.5 24.37
    -13 -1 5 429.11 48.31
    13 -1 -5 664.88 81.09
    13 1 -5 541.51 67.9
    -13 1 5 465.55 48.91
    -13 1 6 -7.3 14.09
    13 1 -6 0.59 20.94
    13 -1 -6 24.96 22.48
    13 1 -7 118.56 33.95
    13 -1 -7 144.11 36.87
    -13 1 7 119.66 24.1
    13 -1 -8 468.55 64.44
    -13 1 8 272.26 41.08
    13 1 -8 415.97 58.58
    13 1 -9 433.49 60.66
    13 -1 -9 384.54 60
    13 -1 -10 20.34 28.01
    13 1 -10 25.63 27.93
    13 1 -11 583.81 71.47
    13 -1 -11 565.41 73.85
    13 1 -12 130.24 42.14
    13 -1 -12 49.61 34.37
    13 -3 -1 453.73 67.91
    -13 3 1 354.05 51.13
    13 3 -1 475.41 65
    -13 -3 1 377.58 55.3
    -13 3 2 96.66 27.54
    13 -3 -2 110.9 31.84
    13 3 -2 141.45 33.58
    -13 -3 2 118.44 26.79
    13 3 -3 1081.26 112.52
    13 -3 -3 1242.99 147.19
    -13 3 3 1054.49 94.45
    -13 -3 3 934.44 114.72
    -13 3 4 289.13 42.69
    13 -3 -4 295.15 52.48
    13 3 -4 334.15 50.92
    13 3 -5 -22.1 20.03
    13 -3 -5 23.42 23.01
    -13 3 5 -4.02 17.79
    -13 3 6 -9.24 17.15
    13 3 -6 -7.69 22.45
    13 -3 -6 -25.12 19.85
    13 -3 -7 -5.22 22.34
    -13 3 7 4.34 18.42
    13 3 -7 1.87 24.04
    13 -3 -8 113.89 36.33
    13 3 -8 103.35 35.51
    -13 3 8 138.89 29.26
    -13 3 9 747 51.81
    13 3 -9 920.11 88.25
    13 -3 -9 1012.61 113.64
    13 3 -10 306.69 54.92
    13 -3 -10 233.16 48.72
    13 -3 -11 64.73 35.19
    13 3 -11 60.18 38.03
    13 5 -1 2.31 20.2
    13 -5 -1 17.36 23.9
    -13 -5 1 13.43 17.62
    -13 5 1 -1.74 20.61
    13 5 -2 308.78 49.6
    -13 5 2 316.73 48.6
    13 -5 -2 405.58 65.71
    -13 -5 2 242.93 44.45
    13 5 -3 1100.13 112.64
    -13 5 3 822.68 72.63
    13 -5 -3 1177.72 143.73
    13 -5 -4 248.68 49.1
    -13 5 4 189.83 36.94
    13 5 -4 275.09 46.76
    13 5 -5 171.73 39.08
    -13 5 5 123.74 34.4
    13 -5 -5 171.3 42.63
    13 5 -6 2.22 24.94
    -13 5 6 12.47 23.33
    13 -5 -6 -0.27 23.4
    -13 5 7 17.8 23.38
    13 -5 -7 31.73 27.58
    13 5 -7 20.48 25.86
    13 5 -8 109.02 37.03
    -13 5 8 92.17 32.97
    13 -5 -8 139.69 40.62
    13 5 -9 520.92 68.39
    -13 5 9 411.82 50.51
    13 -5 -9 481.11 76.69
    13 -5 -10 235.86 52.95
    -13 5 10 169.06 38.31
    13 5 -10 216.05 48.01
    13 -7 -1 1135.24 131.61
    -13 7 1 851.07 77.59
    -13 7 2 282.53 49.78
    13 -7 -2 276.66 54.56
    -13 7 3 -9.75 24.73
    13 -7 -3 -1.16 25.32
    -13 7 4 173.56 41.03
    13 -7 -4 162.7 43.76
    13 7 -4 131.18 46.8
    13 7 -5 88.65 27.68
    -13 7 5 95.87 34.2
    13 -7 -5 176.7 45.09
    -13 7 6 21.38 27.75
    13 7 -6 33.99 27.15
    13 -7 -6 7.77 28.07
    -12 0 1 -5.2 14.24
    12 0 -1 -6.1 15.81
    12 0 -2 55.36 22.79
    -12 0 2 13.29 15.64
    12 0 -3 -19.75 15.17
    -12 0 3 -9.14 12.84
    -12 0 4 3422.01 313.88
    12 0 -4 3866.79 353.81
    12 0 -5 19.41 19.17
    -12 0 5 7.77 13.23
    12 0 -6 31.91 21.35
    -12 0 6 7.68 13.87
    12 0 -7 -6.1 18.71
    -12 0 7 4.04 10.16
    12 0 -8 -8.51 19.3
    12 0 -9 -3.22 21.35
    12 0 -10 775.48 77.55
    12 0 -11 -11.32 25.39
    12 0 -12 -9.66 25.9
    12 0 -13 -11.48 25.67
    12 2 -1 1069.53 117.84
    -12 -2 1 907.12 110.43
    12 -2 -1 1137.98 134.63
    -12 2 1 938.99 103.75
    -12 2 2 345.2 47.67
    12 2 -2 440.83 58.55
    12 -2 -2 447.7 63.99
    -12 -2 2 356.73 51.39
    -12 2 3 778.77 78.16
    12 -2 -3 863.14 102.94
    -12 -2 3 766.74 94.32
    12 2 -3 857.55 90.92
    12 2 -4 192.14 36.14
    -12 2 4 180.89 32.13
    12 -2 -4 198.12 39.48
    12 -2 -5 198.41 38.71
    12 2 -5 208.17 37.53
    -12 2 5 229.77 34.35
    12 -2 -6 218.72 41.17
    -12 2 6 164.76 29.23
    12 2 -6 195.94 38.4
    12 -2 -7 3.39 21.2
    -12 2 7 -0.86 14.16
    12 2 -7 -11.5 21.61
    -12 2 8 50.16 19.56
    12 -2 -8 56.88 26.41
    12 2 -8 19.23 23.8
    12 2 -9 35.04 26.63
    -12 2 9 29.87 16.45
    12 -2 -9 24.47 26.3
    12 2 -10 187.14 42.25
    12 -2 -10 139.94 36.92
    12 -2 -11 444.06 63.69
    12 2 -11 374.39 55.21
    12 2 -12 282.11 49.7
    12 -2 -12 257.43 50.46
    12 2 -13 542.15 68.54
    12 -2 -13 525.86 71.61
    12 -4 -1 38.28 23.13
    12 4 -1 55.06 22.56
    -12 -4 1 19.56 18.15
    -12 4 1 42.5 23.18
    -12 -4 2 1328.71 150.76
    12 4 -2 1449.43 141.42
    -12 4 2 1205.34 103.7
    12 -4 -2 1554.61 180.38
    12 -4 -3 11.51 20.37
    12 4 -3 13.12 19.95
    -12 4 3 -3.98 19.14
    -12 4 4 149.06 31.5
    12 -4 -4 173.67 38.88
    12 4 -4 171.94 34.6
    -12 4 5 2.44 18.3
    12 -4 -5 2.74 20.07
    12 4 -5 11.41 21.96
    12 -4 -6 895.02 107.53
    12 4 -6 898.36 81.54
    -12 4 6 763.01 58.19
    12 4 -7 23.63 26.55
    -12 4 7 34.03 22.89
    12 -4 -7 16.14 23.64
    12 -4 -8 373.19 60.23
    -12 4 8 249.5 38.04
    12 4 -8 315.96 49.21
    -12 4 9 -0.28 20.1
    12 4 -9 42.66 27.81
    12 -4 -9 -10.65 24.16
    -12 4 10 123.05 30.48
    12 4 -10 187.2 42.77
    12 -4 -10 134.61 39.29
    12 4 -11 19.72 31.15
    -12 4 11 28.29 18.82
    12 -4 -11 62.9 35.17
    12 4 -12 1092.42 89.91
    12 -4 -12 1061.4 115.4
    -12 6 1 653.3 66.44
    -12 -6 1 617.12 66.6
    12 -6 -1 780.26 98.96
    12 6 -1 660.68 76.14
    12 6 -2 149.47 32.02
    -12 6 2 149.94 36.38
    12 -6 -2 204.98 44.66
    -12 6 3 729.63 65.76
    12 6 -3 843.17 85.93
    12 -6 -3 910.57 114.6
    -12 6 4 279.32 45.67
    12 6 -4 322.65 48.56
    12 -6 -4 348.4 58.66
    12 -6 -5 540.01 78.66
    -12 6 5 330.06 48.7
    12 6 -5 436.74 56.49
    12 -6 -6 147.81 40.25
    12 6 -6 147.58 35.52
    -12 6 6 66.04 28.31
    -12 6 7 8.28 23.66
    12 6 -7 3.73 25.19
    12 -6 -7 -4.39 24.85
    -12 6 8 133.51 35.25
    12 6 -8 139.29 38.81
    12 -6 -8 153 41.52
    12 6 -9 54.53 33.37
    -12 6 9 55.33 28.12
    12 -6 -9 102.44 36.28
    -12 6 10 16 26.8
    12 -6 -10 -7.73 26.91
    12 6 -10 -14.71 28.22
    -12 8 1 15.31 27.89
    12 -8 -1 28.43 27.34
    12 -8 -2 111.46 37.47
    -12 8 2 124.1 37.13
    -12 8 3 18.09 25.56
    12 -8 -3 -10.4 26.48
    12 -8 -4 905.52 113.57
    -12 8 4 622.59 63.49
    12 -8 -5 48.47 31.19
    -12 8 5 35.85 31.44
    12 -8 -6 -2.78 26.98
    -12 8 6 -10.8 26.11
    11 -1 -1 509.35 66.86
    11 1 -1 531.26 65.84
    -11 -1 1 495.39 65.16
    -11 1 1 422.27 56.58
    11 1 -2 376.82 50.9
    -11 1 2 344.11 47.22
    11 -1 -2 379.57 53.44
    -11 -1 2 324.69 46.52
    11 -1 -3 2296.91 230.56
    -11 1 3 2034.16 194.48
    11 1 -3 2277.44 207.3
    -11 -1 3 2070.5 231.03
    -11 -1 4 785.72 86.11
    11 -1 -4 859.02 92.44
    11 1 -4 976.94 93.37
    -11 1 4 804.55 76.12
    11 -1 -5 68.85 24.13
    11 1 -5 30.51 19.67
    -11 1 5 30.54 16.6
    11 -1 -6 272.35 42.94
    -11 1 6 222.99 29.49
    11 1 -6 272.9 40.95
    11 -1 -7 947.77 89.28
    11 1 -7 945.1 80.83
    -11 1 7 780.42 49.33
    11 1 -8 -14.64 19.29
    -11 1 8 -10.12 11.57
    11 -1 -8 -3.5 19.1
    11 1 -9 252.63 42.59
    11 -1 -9 264.96 44.06
    11 -1 -10 281.76 45.93
    11 1 -10 216.88 39.57
    11 -1 -11 -4.61 23.14
    11 1 -11 11.76 25.01
    11 -1 -12 76.81 33.37
    11 1 -12 98.15 34.81
    11 1 -13 742.69 73.53
    11 1 -14 102.77 38.75
    11 -1 -14 138.65 39.54
    -11 -3 1 469.47 58.88
    11 3 -1 515.43 62.52
    11 -3 -1 518.88 70.22
    -11 3 1 415.27 52.82
    11 3 -2 603.16 67.3
    11 -3 -2 608.19 79.06
    -11 3 2 473.02 54.66
    -11 -3 2 539.62 67.81
    -11 -3 3 58.69 17.66
    11 -3 -3 70.85 23.39
    11 3 -3 65.52 22.58
    -11 3 3 91.46 24.19
    11 -3 -4 212.09 39.27
    11 3 -4 249.62 38.92
    -11 3 4 218.34 33.68
    11 -3 -5 1157.88 126
    11 3 -5 1023.7 85.85
    -11 3 5 1088.77 74.39
    11 3 -6 227.78 38.72
    11 -3 -6 218.13 40.68
    -11 3 6 177.36 31.13
    11 -3 -7 2.91 18.78
    -11 3 7 21.39 17.59
    11 3 -7 10.26 21.09
    11 3 -8 -8.63 19.23
    -11 3 8 -0.16 15.88
    11 -3 -8 -5.67 19.91
    -11 3 9 386.78 38.45
    11 3 -9 537.61 57.76
    11 -3 -9 440.79 60.5
    11 -3 -10 1.03 23.42
    -11 3 10 14.08 17.01
    11 3 -10 20.47 24.63
    -11 3 11 812.21 46.88
    11 -3 -11 1285.81 118.15
    11 3 -11 1314.2 91.32
    11 -3 -12 242.82 48.08
    11 3 -12 272.9 49.09
    11 -3 -13 64.29 35.5
    11 3 -13 28.68 29.18
    11 -5 -1 615.03 81.17
    -11 5 1 539.7 59.14
    -11 -5 1 576.58 61.2
    11 5 -1 612.5 69.73
    11 -5 -2 369.83 57.9
    -11 5 2 259.25 40.8
    11 5 -2 261.15 39.49
    -11 -5 2 249.37 36.84
    11 -5 -3 113.19 31.56
    11 5 -3 83.63 25.63
    -11 5 3 82.3 28.77
    11 -5 -4 195.58 41.07
    11 5 -4 173.49 33.67
    -11 5 4 113.27 28.27
    -11 5 5 509.01 49.77
    11 5 -5 549.92 57.54
    11 -5 -5 595.6 80.36
    11 -5 -6 832.2 102.21
    -11 5 6 578.38 51
    11 5 -6 706.55 66.06
    11 5 -7 69.89 27.75
    -11 5 7 95.24 28.52
    11 -5 -7 136.09 35.54
    -11 5 8 83.98 27.73
    11 5 -8 111.19 33.37
    11 -5 -8 48.97 26.09
    -11 5 9 76.27 28.46
    11 -5 -9 75.24 30.25
    11 5 -9 55.1 28.8
    11 5 -10 492.48 59.8
    -11 5 10 377.49 46.19
    11 -5 -10 461.61 69.19
    -11 5 11 278.1 42.42
    11 -5 -11 322.04 57.02
    11 5 -11 274.58 48.52
    11 -5 -12 196.1 45.9
    -11 5 12 180.61 37.82
    11 5 -12 205.5 45.83
    -11 -7 1 17.49 17.18
    -11 7 1 48.61 27.25
    11 -7 -1 56.86 27.68
    11 -7 -2 154.7 38.2
    -11 7 2 134.22 34.5
    11 -7 -3 1835.39 203.82
    11 7 -3 1215.71 106.07
    -11 7 3 1278.7 84.85
    11 -7 -4 42.55 26.85
    11 7 -4 38.38 22.6
    -11 7 4 41.22 26.16
    11 -7 -5 78.62 31.45
    11 7 -5 56.28 24.95
    -11 7 5 84.84 32.06
    11 -7 -6 454.61 70.29
    -11 7 6 346.23 50.9
    11 7 -6 349.45 48.63
    11 7 -7 383.18 51.38
    -11 7 7 263.57 44.95
    11 -7 -7 449.3 70.92
    -11 7 8 -7.59 23.28
    11 7 -8 18.95 26.43
    11 -7 -8 -23.17 24.07
    11 -7 -9 323.82 58.55
    11 7 -9 320.35 49.56
    -11 7 9 185.99 41.24
    11 -9 -1 -7.75 26.61
    -11 9 1 -22.39 23.81
    11 -9 -2 4.73 25.79
    -11 9 2 25.97 26.61
    -11 9 3 249.99 48.11
    11 -9 -3 363.26 59.57
    -11 9 4 405.43 57.5
    11 -9 -4 433.31 67.02
    10 0 -1 -11.56 11.95
    -10 0 1 2.18 12.42
    10 0 -2 953.13 100.78
    -10 0 2 831.9 97.97
    10 0 -3 6.09 13.56
    -10 0 3 -7.96 10.51
    10 0 -4 20.49 16.95
    -10 0 4 22.53 11.91
    10 0 -5 -2.39 14.56
    -10 0 5 7.04 11.25
    10 0 -6 2858.42 201.78
    10 0 -7 14.73 17.21
    10 0 -8 244.97 39.77
    10 0 -9 6.95 19.58
    10 0 -10 189.31 36.46
    10 0 -11 -2.28 20.88
    10 0 -12 1207.88 86.88
    10 0 -13 8.45 24.25
    10 0 -14 31.05 28.35
    10 0 -15 -35.33 24.68
    -10 -2 1 66.92 18.99
    10 -2 -1 106.2 25.97
    -10 2 1 73.28 20.67
    10 2 -1 87 21.88
    10 2 -2 107.87 24.59
    -10 -2 2 81.79 19.16
    -10 2 2 82.38 21.85
    10 -2 -2 95.71 24.62
    -10 2 3 1011.82 92.54
    10 -2 -3 1209.87 130
    10 2 -3 1125.8 99.05
    -10 -2 3 1025.91 122.04
    -10 2 4 197.04 30.26
    10 2 -4 206.42 33.61
    10 -2 -4 207.14 35.79
    10 2 -5 1283.82 95.5
    -10 2 5 1177.19 79.67
    10 2 -6 21.96 18.98
    -10 2 6 7.47 14.52
    10 -2 -6 -3.93 16.09
    10 2 -7 357.95 43.75
    -10 2 7 335.34 33.16
    10 -2 -7 471.02 55.53
    10 2 -8 -20.84 16.31
    10 -2 -8 19.84 19.42
    -10 2 8 -10.05 13.58
    -10 2 9 10.58 15.09
    10 2 -9 23.02 21.58
    10 -2 -9 10.98 19.39
    10 -2 -10 219.23 39.13
    10 2 -10 209.71 38.23
    -10 2 10 183.52 26.48
    -10 2 11 20.39 14.12
    10 2 -11 -0.38 22.76
    10 -2 -11 10.63 21.85
    10 2 -12 345.39 49.9
    10 -2 -12 277.52 46.81
    10 -2 -13 937.54 83.4
    10 2 -13 1166.24 82.74
    10 -2 -14 3.28 23.7
    10 2 -14 26.21 29.41
    10 -4 -1 114.78 28.33
    10 4 -1 131.91 26.67
    -10 4 1 90.26 25.04
    -10 -4 1 127.27 24.5
    -10 4 2 19.08 17.82
    10 -4 -2 15.52 17.23
    -10 -4 2 12.56 13.21
    10 4 -2 44.86 18.34
    10 -4 -3 -11.67 15.51
    -10 4 3 8.85 16.47
    10 4 -3 4.36 15.56
    10 4 -4 1721.05 120.06
    10 -4 -4 1714.25 186.83
    -10 4 4 1395.95 89.98
    10 4 -5 28.96 20.49
    10 -4 -5 36.9 22.91
    -10 4 5 9.13 18.23
    10 4 -6 279.77 39.69
    -10 4 6 289.69 38.21
    10 -4 -6 374.97 54.12
    10 4 -7 -2.81 18.68
    -10 4 7 -0.71 16.74
    10 -4 -7 7.27 20.55
    10 -4 -8 1325.21 131.62
    10 4 -8 1314.7 82.2
    -10 4 8 1128.63 59.73
    -10 4 9 55.11 22.38
    10 4 -9 31.69 23.04
    10 -4 -9 34.01 25.5
    10 4 -10 446.65 52.9
    10 -4 -10 447.77 60.95
    -10 4 10 351.14 39.44
    -10 4 11 22.75 20
    10 -4 -11 31.48 25.04
    10 4 -11 58.62 29.81
    10 -4 -12 3.27 24.51
    10 4 -12 0.92 25.96
    -10 4 12 -0.06 17.29
    10 4 -13 -11.56 24.59
    -10 4 13 -6.39 27.95
    10 -4 -13 12.58 27.36
    10 -4 -14 1100.57 104.66
    10 4 -14 998.01 80.35
    -10 6 1 113.54 29.59
    -10 -6 1 118.45 24.82
    10 -6 -1 117.58 30.8
    10 6 -1 130.89 26.16
    -10 -6 2 387.23 41.49
    10 6 -2 455.11 50.59
    10 -6 -2 409.24 61.16
    -10 6 2 346.27 44.44
    -10 6 3 122.35 30.32
    10 -6 -3 145.33 33.8
    10 6 -3 158.31 30.09
    10 -6 -4 222.8 42.25
    10 6 -4 147.1 29.84
    -10 6 4 112.18 29.77
    10 6 -5 1260.33 87.03
    -10 6 5 1164.02 71.17
    10 -6 -5 1357.72 156.61
    10 6 -6 306.13 41.46
    -10 6 6 237.36 38.83
    10 -6 -6 317.32 53.41
    -10 6 7 654.96 54.92
    10 6 -7 686.07 59.61
    10 -6 -7 786.13 97.54
    -10 6 8 146.55 33.97
    10 6 -8 164.47 34.69
    10 -6 -8 193.24 41.31
    10 -6 -9 5.95 25.34
    10 6 -9 41.02 26.13
    -10 6 9 12.66 23.51
    10 6 -10 158.2 37.76
    -10 6 10 156.43 34.98
    10 -6 -10 162.01 39.03
    10 -6 -11 175.08 42.15
    10 6 -11 196.56 42
    -10 6 11 103.09 32.89
    -10 6 12 8.77 23.76
    10 6 -12 32.62 31.3
    10 -6 -12 10.79 28.64
    -10 8 1 16.21 25.15
    10 -8 -1 -0.43 21.69
    -10 8 2 575.83 57.55
    10 -8 -2 693.5 85.62
    10 -8 -3 19.73 25.45
    -10 8 3 18.24 24.51
    10 -8 -4 70.57 29.3
    -10 8 4 14.92 26.31
    -10 8 5 27.77 27.17
    10 -8 -5 46.76 27.97
    10 8 -5 25.96 31.77
    10 -8 -6 1246.38 146.29
    -10 8 6 973.9 70.43
    10 8 -6 978.85 72.05
    10 -8 -7 30 26.3
    -10 8 7 13.01 25.55
    10 8 -7 6.88 21.7
    -10 8 8 20.12 28.25
    10 -8 -8 32.85 26.94
    10 8 -8 -2.91 24.1
    10 -8 -9 16.37 26.76
    10 8 -9 17.48 28.12
    -10 8 9 6.46 27.3
    9 -1 -1 305.81 42.73
    -9 1 1 247.7 36.75
    -9 -1 1 271.31 38.57
    9 1 -1 304.11 40.27
    9 -1 -2 55.56 18.22
    9 1 -2 68.16 18.57
    -9 -1 2 53.3 15.64
    -9 1 2 52.9 16.03
    -9 -1 3 503.62 61.69
    -9 1 3 454.83 50.55
    9 1 -3 549.51 54.76
    9 -1 -3 540.3 60.14
    -9 -1 4 418.72 48.36
    -9 1 4 399.4 41.29
    9 1 -4 444.19 45.57
    9 -1 -4 418.28 48.36
    9 1 -5 1500.81 103.02
    9 -1 -5 1454.88 119.82
    -9 1 5 1312.77 89.11
    9 -1 -6 647.05 60.67
    -9 1 6 556.72 39.68
    9 1 -6 548.22 48.95
    -9 1 7 13.46 11.89
    9 1 -7 50.19 19.73
    9 -1 -7 7.57 16.26
    -9 1 8 876.52 41.13
    9 1 -8 986.48 67.2
    9 -1 -8 982.06 75.86
    9 -1 -9 1703.89 108.9
    9 1 -9 1788.24 96.55
    9 -1 -10 29.93 21.96
    9 1 -10 19.67 20.85
    9 1 -11 112.4 29.16
    9 -1 -11 114.78 29.75
    9 1 -12 233.96 40.06
    9 -1 -12 195.9 38.01
    9 -1 -13 17.9 23.03
    9 1 -13 18.54 23.38
    9 1 -14 374.13 51.6
    9 -1 -14 243.85 44.5
    9 1 -15 546.34 61.27
    9 -1 -15 505.17 60.89
    9 3 -1 1999.25 177.72
    9 -3 -1 1828.47 203.21
    -9 3 1 1538.69 144.35
    -9 -3 1 1714.16 156.66
    9 3 -2 141.37 25.45
    -9 -3 2 110.67 20.47
    9 -3 -2 150.16 29.36
    -9 3 2 118.11 24.63
    9 3 -3 241.65 32.9
    9 -3 -3 227.9 37.13
    -9 3 3 251.2 33.45
    9 3 -4 114.57 24.23
    9 -3 -4 142.02 29.28
    -9 3 4 100.42 22.09
    9 -3 -5 34.3 18.47
    9 3 -5 43.89 18.94
    -9 3 5 65.55 19.65
    -9 3 6 290.33 33.1
    9 3 -6 338.77 39.09
    9 -3 -6 296.7 43.87
    -9 3 7 1301.4 60.98
    9 3 -7 1450.73 80.55
    9 -3 -7 1435.73 127.12
    -9 3 8 397.52 35.73
    9 3 -8 468.63 46.96
    9 -3 -8 482 55.65
    -9 3 9 56.11 19.24
    9 -3 -9 37.89 21.79
    9 3 -9 29.66 21.59
    9 -3 -10 124.65 30.81
    9 3 -10 84.75 27.44
    -9 3 10 117.37 23.65
    9 -3 -11 469.68 56
    -9 3 11 433.13 36.8
    9 3 -11 461.06 51.15
    -9 3 12 20.25 15.47
    9 -3 -12 45.95 26.96
    9 3 -12 22.4 24.85
    9 -3 -13 590.51 65.44
    9 3 -13 621.11 61.17
    9 -3 -14 134.13 35.05
    9 3 -14 214.01 42.71
    9 -3 -15 102.33 34.57
    9 3 -15 141.05 38.17
    9 5 -1 894.95 82.28
    9 -5 -1 860.32 102.53
    -9 -5 1 809.28 61.47
    -9 5 1 758.98 67.79
    -9 5 2 26.32 17.71
    9 -5 -2 12.06 16.82
    -9 -5 2 -8.14 11.76
    9 5 -2 13.04 14.59
    9 -5 -3 118.41 28.17
    -9 5 3 65.69 22.85
    9 5 -3 147.44 26.77
    -9 5 4 261.24 37.08
    9 -5 -4 362.03 53.81
    9 5 -4 293.62 36.49
    9 -5 -5 142.09 31.07
    9 5 -5 139.37 26.66
    -9 5 5 126.19 27.26
    9 -5 -6 761.63 89.98
    -9 5 6 597.75 48.51
    9 5 -6 642.21 51.07
    -9 5 7 1463.72 70.28
    9 5 -7 1636.86 84.69
    9 -5 -7 1771.33 180.57
    9 -5 -8 259.9 43.71
    9 5 -8 279.56 39.79
    -9 5 8 221.83 36.26
    9 -5 -9 -6.64 21.43
    9 5 -9 10.79 22.01
    -9 5 9 -9.15 17.33
    9 5 -10 149.23 34.79
    -9 5 10 103.88 27.66
    9 -5 -10 184.14 37.74
    9 5 -11 -6.43 23.03
    -9 5 11 -12.48 19.34
    9 -5 -11 8.23 22.03
    9 -5 -12 257.2 46.1
    -9 5 12 155.77 32.92
    9 5 -12 218.42 42.19
    -9 5 13 338.92 44.37
    9 5 -13 398 54.75
    9 -5 -13 496.47 66.11
    -9 5 14 103.44 29.3
    9 -5 -14 123.62 38.03
    -9 7 1 14.81 20.45
    9 -7 -1 6 19.18
    9 -7 -2 -4.48 19.32
    -9 7 2 7.56 20.9
    9 7 -2 -3.1 12.11
    9 -7 -3 50.78 24.19
    9 7 -3 40.78 19.55
    -9 7 3 20.1 22.01
    -9 7 4 21.45 22.62
    9 -7 -4 19.81 22.36
    9 7 -4 14.55 18.1
    9 7 -5 2262.01 118.17
    9 -7 -5 2486.24 271.95
    -9 7 5 1966.54 90.83
    9 7 -6 500.18 47.64
    9 -7 -6 510.8 71.45
    -9 7 6 402.32 48.13
    9 -7 -7 3.43 22.78
    -9 7 7 19.06 24.72
    9 7 -7 8.81 21.76
    9 -7 -8 137.38 34.54
    -9 7 8 102.35 30.04
    9 7 -8 99.52 29.21
    -9 7 9 179.18 38.52
    9 -7 -9 189.46 40.48
    9 7 -9 147.77 34.31
    9 7 -10 21.73 27.03
    9 -7 -10 -10.69 21.81
    -9 7 10 29.73 25.84
    -9 7 11 59.94 31.9
    9 -7 -11 77.94 32.87
    9 7 -11 72.31 33.17
    9 -9 -1 -41.31 20.44
    -9 9 1 3.44 24.23
    -9 9 2 27.11 27.35
    9 -9 -2 26.59 23.56
    -9 9 3 6.18 23.89
    9 -9 -3 7.67 21.63
    9 -9 -4 132.05 35.05
    -9 9 4 120.18 35.52
    9 -9 -5 835.44 99.1
    -9 9 5 564.82 58.44
    -9 9 6 101.29 33.07
    9 -9 -6 65.29 29.01
    -9 9 7 -3.12 25.25
    -9 9 8 381.11 56.31
    9 9 -8 304.25 57.81
    8 0 -1 -7.82 9.77
    -8 0 1 -10.51 8.88
    8 0 -2 3630.23 317.48
    -8 0 2 3117 345.52
    -8 0 3 12.06 10.06
    8 0 -3 2.45 11.24
    -8 0 4 267.69 30.71
    8 0 -4 319.83 35.76
    -8 0 5 -0.38 8.52
    8 0 -5 5.65 12.12
    8 0 -6 42.19 16.77
    8 0 -7 6.08 15.36
    8 0 -8 7159 295.12
    8 0 -9 16.87 16.81
    8 0 -10 18.27 18.8
    8 0 -11 -12.97 17.88
    8 0 -12 12.44 21.48
    8 0 -13 -8.16 19.94
    8 0 -14 576.37 57.54
    8 0 -15 4.48 23.08
    8 0 -16 23.16 27.28
    8 2 -1 2590.57 223.63
    -8 -2 1 2253.61 217.59
    8 -2 -1 2529.52 268.78
    -8 2 1 2101.98 212.34
    8 -2 -2 237.53 35.9
    -8 -2 2 197.05 28.13
    8 2 -2 238.13 30.22
    -8 2 2 178.94 27.66
    8 -2 -3 75.8 19.34
    -8 2 3 80.86 18.18
    8 2 -3 78.03 18.74
    -8 2 4 132.32 21.94
    8 2 -4 132.92 22.84
    8 -2 -4 162.5 27.59
    8 -2 -5 670.78 64.46
    -8 2 5 633.97 44.65
    8 2 -5 732.47 51.44
    8 -2 -6 268.31 36.66
    8 2 -6 321.55 34.72
    -8 2 6 273.05 28.1
    8 -2 -7 3293.57 217.35
    -8 2 7 3000.12 92.66
    8 2 -7 3230.41 128.2
    8 2 -8 518.96 43.7
    -8 2 8 483.27 33.51
    8 -2 -8 494.42 49.2
    -8 2 9 638.89 36.52
    8 -2 -9 761.89 61.76
    8 2 -9 735.19 52.79
    8 -2 -10 189.77 33.19
    8 2 -10 198.37 34.06
    -8 2 10 163.72 24.1
    8 -2 -11 7.61 19.71
    8 2 -11 14.68 20.11
    -8 2 11 13.54 13.64
    -8 2 12 50.58 15.4
    8 -2 -12 59.42 25.39
    8 2 -12 78.29 27.89
    8 -2 -13 2.93 19.39
    8 2 -13 2.43 21.73
    8 2 -14 220.4 43.46
    8 -2 -14 179.36 38.39
    8 2 -15 677.47 64.89
    8 -2 -15 539.26 60.26
    8 -2 -16 78.08 31.89
    8 2 -16 93.71 37.87
    8 -4 -1 56.48 18.67
    -8 4 1 57.49 19.01
    -8 -4 1 43.11 14.57
    8 4 -1 36.62 14.47
    8 -4 -2 4.44 13.37
    8 4 -2 -7.49 10.99
    -8 4 2 -0.59 13.52
    -8 -4 2 7.43 10.5
    8 -4 -3 62.92 20.25
    -8 4 3 50.06 18.66
    8 4 -3 75.89 19.02
    -8 4 4 -20.49 11.19
    8 -4 -4 -2.41 14.19
    8 4 -4 -8.38 12.44
    -8 4 5 73.26 20.72
    8 4 -5 36.73 18.12
    8 -4 -5 68.23 21.49
    8 4 -6 1643.87 76.69
    8 -4 -6 1734.74 164.3
    -8 4 6 1375.53 65.3
    8 -4 -7 12.76 17.73
    8 4 -7 16.77 17.7
    -8 4 7 -3.38 14.84
    8 -4 -8 131.59 28.67
    8 4 -8 94.4 26.24
    -8 4 8 175.75 30.55
    -8 4 9 46.99 21.33
    8 -4 -9 14.3 20.49
    8 4 -9 60.39 24.64
    -8 4 10 1931.98 70.2
    8 4 -10 2229.01 92.01
    8 -4 -10 2226 169
    8 4 -11 37.17 23.7
    -8 4 11 17.25 18.13
    8 -4 -11 6.18 20.54
    8 -4 -12 185.28 36.88
    -8 4 12 111.4 26.72
    8 4 -12 168.07 36.21
    8 4 -13 0.81 24.8
    8 -4 -13 -6.71 20.68
    -8 4 13 5.79 17.48
    -8 4 14 13.73 16.66
    8 4 -14 48.31 30.71
    8 -4 -14 6.21 24.48
    8 4 -15 68.84 34.63
    8 -4 -15 46.46 31.33
    8 -6 -1 895.09 102.49
    8 6 -1 884.14 74.28
    -8 6 1 753.01 61.42
    8 -6 -2 233.46 40.88
    -8 6 2 208.96 33.7
    8 6 -2 230.57 29.92
    -8 6 3 21.3 18.97
    8 6 -3 42.48 16.6
    8 -6 -3 28.16 18.59
    -8 6 4 314.09 39.4
    8 -6 -4 367.74 53.81
    8 6 -4 347.59 35.78
    -8 6 5 50.99 22.73
    8 -6 -5 50.73 22.63
    8 6 -5 69.58 21.42
    -8 6 6 168.96 31.55
    8 6 -6 222.86 32.46
    8 -6 -6 199.67 38.14
    8 -6 -7 1369.06 147.77
    -8 6 7 1085.87 62.08
    8 6 -7 1243.28 65.99
    8 6 -8 286.82 38.02
    8 -6 -8 346.77 52.25
    -8 6 8 210.29 35.5
    -8 6 9 433.89 46.08
    8 6 -9 475.99 48.17
    8 -6 -9 505.05 65.65
    -8 6 10 409.2 46.78
    8 -6 -10 507.74 65.97
    8 6 -10 489.36 51.33
    8 6 -11 175.78 37.39
    8 -6 -11 261.57 45.94
    -8 6 11 181.45 36.33
    -8 6 12 285.64 43.27
    8 -6 -12 386.51 56.87
    8 6 -12 374.26 49.52
    8 6 -13 91.9 37.14
    8 -6 -13 114.58 34.22
    -8 6 13 53.11 28.94
    -8 8 1 19.59 23.72
    8 -8 -1 31.36 22.41
    8 -8 -2 839.46 92.61
    -8 8 2 754 60.08
    -8 8 3 4.22 19.95
    8 -8 -3 1.26 19.61
    -8 8 4 579.33 54.1
    8 8 -4 556.72 44.22
    8 -8 -4 923.22 106.29
    8 -8 -5 -6.59 20.03
    8 8 -5 11.3 15.31
    -8 8 5 -23.29 19.37
    -8 8 6 98.17 32.11
    8 -8 -6 83.54 27.39
    8 8 -6 107.4 26.41
    -8 8 7 30.8 26.03
    8 -8 -7 1 22.21
    8 8 -7 7.57 20.02
    8 8 -8 854.2 59.75
    8 -8 -8 1000.54 119.17
    -8 8 8 750.3 61.56
    8 8 -9 12.51 23.53
    -8 8 9 25.74 26.81
    8 -8 -9 13.65 24.89
    -8 8 10 65.73 32.32
    8 8 -10 85.98 31.8
    -8 8 11 -5.73 23.87
    8 8 -11 12.04 27.54
    -8 10 1 13.93 27.28
    8 -10 -1 -4.83 21.7
    -8 10 2 238.9 48.15
    8 -10 -2 342.9 50.56
    -8 10 3 106.67 35.67
    -8 10 4 68 34.38
    -8 10 5 175.56 41.86
    -8 10 6 41.02 29.82
    -7 1 1 465.6 56.57
    -7 -1 1 490.2 56.85
    7 1 -1 582.52 57.38
    7 -1 -1 575.34 64.25
    -7 -1 2 911.39 105.7
    -7 1 2 883.32 93.03
    7 1 -2 1007.56 80.9
    7 -1 -2 1052.1 101.23
    7 1 -3 87.47 17.42
    7 -1 -3 106.49 19.94
    -7 1 3 82.47 16.09
    7 1 -4 313.57 30.71
    -7 1 4 295.87 29.21
    7 -1 -4 344.05 36.18
    7 -1 -5 338.12 35.02
    7 1 -5 346.44 32.44
    -7 1 5 312.35 26.67
    -7 1 6 773.29 39.19
    7 1 -6 894.89 51.76
    7 -1 -6 871.53 60.16
    7 1 -7 1719.01 75.13
    -7 1 7 1531.19 50.36
    7 -1 -7 1752.92 95.5
    7 -1 -8 755.18 52.32
    7 1 -8 690.08 46.42
    7 -1 -9 84.71 22.98
    7 1 -9 67.08 21.65
    7 -1 -10 754.59 54.16
    7 1 -10 763.57 52.02
    7 -1 -11 1135.28 67.47
    7 1 -11 1087.99 63.03
    7 -1 -12 183.17 33.17
    7 1 -12 120.06 30.44
    7 1 -13 112.8 32.54
    7 -1 -13 88.2 27.05
    7 -1 -14 120.04 31.91
    7 1 -14 79.41 29.64
    7 -1 -15 11.03 24.44
    7 1 -15 13.97 25.08
    7 -1 -16 203.38 40.79
    7 1 -16 161.55 38.59
    -7 -3 1 48.01 13.48
    -7 3 1 58.24 16.06
    7 -3 -1 76.41 19.12
    7 3 -1 69.35 15.76
    7 -3 -2 3217.03 333.11
    -7 3 2 2696.65 199.99
    7 3 -2 3056.82 180.61
    7 3 -3 811.72 50.95
    7 -3 -3 819.24 87.69
    -7 3 3 668.48 52.09
    -7 3 4 14.31 11.79
    7 3 -4 16.27 12.63
    7 -3 -4 12.39 12.34
    7 -3 -5 490.82 52.03
    7 3 -5 454.88 35.25
    -7 3 5 422.57 34.25
    -7 3 6 418.19 33.64
    7 -3 -6 507.55 50.88
    7 3 -6 449.39 36.28
    -7 3 7 39.08 16.72
    7 -3 -7 74.97 20.96
    7 3 -7 56.19 19.67
    -7 3 8 1069.86 48.2
    7 3 -8 1135.82 57.53
    7 -3 -8 1227.54 90.17
    7 3 -9 794.88 51.53
    7 -3 -9 797.02 63.87
    -7 3 9 630.93 39.06
    -7 3 10 13.4 15.24
    7 3 -10 14.37 19.86
    7 -3 -10 19.59 18.66
    7 -3 -11 25.36 19.93
    7 3 -11 4.52 18.98
    -7 3 11 19.76 15.51
    -7 3 12 208.78 30.22
    7 3 -12 241.12 38.52
    7 -3 -12 259.18 39.95
    7 -3 -13 328.63 45.07
    -7 3 13 277.96 31.99
    7 3 -13 299.87 44.81
    -7 3 14 28.84 16.45
    7 -3 -14 66.57 27.54
    7 3 -14 24.92 25.04
    7 3 -15 135.98 36.79
    7 -3 -15 165.5 36.73
    7 -3 -16 34.88 27.19
    7 3 -16 70.46 32
    7 -5 -1 130.27 26.47
    -7 5 1 79.63 21.56
    7 5 -1 117.72 19.29
    -7 5 2 474.09 43.09
    7 -5 -2 554.11 69.02
    7 5 -2 516.87 39.11
    7 5 -3 1844.85 84.8
    -7 5 3 1667.78 87.99
    7 -5 -3 2046.3 221.94
    7 5 -4 8.16 12.78
    7 -5 -4 -6.98 12.93
    -7 5 4 0.84 14.46
    7 -5 -5 350.68 47.78
    -7 5 5 295.19 34.78
    7 5 -5 319.51 32.81
    7 -5 -6 73.48 22.52
    -7 5 6 53.5 21.12
    7 5 -6 55.51 19.16
    7 -5 -7 152.72 29.62
    7 5 -7 128.7 26.18
    -7 5 7 110.72 26
    7 5 -8 245.6 35.27
    -7 5 8 182.94 31.78
    7 -5 -8 213.8 36.86
    -7 5 9 2140.99 76.9
    7 5 -9 2371.68 86.13
    7 -5 -9 2667.03 222.08
    -7 5 10 982.25 57.03
    7 -5 -10 1198.6 105.66
    7 5 -10 1033.78 61.86
    -7 5 11 50.83 23
    7 -5 -11 44.32 24.8
    7 5 -11 29.07 24.55
    7 5 -12 212.04 39.15
    -7 5 12 148.03 32.1
    7 -5 -12 134.39 30.81
    7 5 -13 43.05 28.77
    7 -5 -13 22.55 22.76
    -7 5 13 1.58 19.75
    7 -5 -14 262.53 45.07
    -7 5 14 122.28 30.08
    7 5 -14 142.3 37.85
    -7 5 15 350.56 46.53
    7 -5 -15 356.35 52.21
    7 5 -15 459.05 59.74
    7 -7 -1 1130.15 117.24
    -7 7 1 984.14 65.98
    7 7 -2 427.51 36.19
    -7 7 2 431.01 43.59
    7 -7 -2 525.38 65.12
    -7 7 3 -16.67 15.49
    7 -7 -3 23.43 17.56
    7 7 -3 -0.33 12.75
    7 -7 -4 20.64 17.96
    -7 7 4 9.64 20.35
    7 7 -4 8.24 14.47
    7 -7 -5 325.68 50.44
    -7 7 5 265.6 38.95
    7 7 -5 293.66 34.16
    7 -7 -6 -3.57 18.11
    7 7 -6 18.43 18
    -7 7 6 -18.03 18.19
    7 -7 -7 1200.11 135.08
    7 7 -7 1050.48 57.71
    -7 7 7 922.03 60.77
    -7 7 8 248.1 41.49
    7 -7 -8 251.69 42.82
    7 7 -8 212.44 35.02
    7 7 -9 172.91 32.82
    7 -7 -9 161.4 34.74
    -7 7 9 89.42 29.45
    7 7 -10 413.67 48.47
    7 -7 -10 458.65 63.14
    -7 7 10 309.87 45.55
    7 -7 -11 622.54 76.26
    -7 7 11 522.32 52.92
    7 7 -11 560.37 56.09
    7 7 -12 3.84 26.69
    -7 7 12 11.59 24.99
    7 -7 -12 5.69 35.47
    -7 7 13 -16.73 23.56
    7 7 -13 57.36 32.5
    7 -9 -1 1425.61 119.07
    -7 9 1 1237.67 75.75
    -7 9 2 178.4 37.94
    7 -9 -2 201.97 35.67
    7 -9 -3 69.83 24.31
    -7 9 3 17.07 25.82
    -7 9 4 44.64 28.23
    7 -9 -4 41.96 22.49
    7 -9 -5 27.05 25.9
    -7 9 5 62.13 29.24
    -7 9 6 49.22 29.33
    7 9 -7 368.04 39.04
    -7 9 7 476.69 54.16
    7 9 -8 162.93 32.18
    -7 9 8 128.1 36.95
    -7 9 9 30.37 28.23
    7 9 -9 11.38 24.99
    -7 9 10 211.03 43.91
    7 9 -10 232.43 42.65
    -7 11 1 54.42 32.98
    -7 11 2 33.23 32.66
    -7 11 3 461.32 62.28
    6 0 -1 1.14 8.56
    -6 0 1 -1.93 7.17
    6 0 -2 1745.9 134.89
    -6 0 2 1479.33 165.05
    -6 0 3 0.02 6.64
    6 0 -3 -5.37 8.28
    6 0 -4 2338.75 121.85
    6 0 -5 -6.08 9.78
    6 0 -6 1473.37 66.48
    6 0 -7 3.78 12.61
    6 0 -8 17.78 14.88
    6 0 -9 -4.13 14.18
    6 0 -10 3015.56 99.38
    6 0 -11 0.46 16.22
    6 0 -12 351.84 41.14
    6 0 -13 -1.38 18.46
    6 0 -14 7.76 20.18
    6 0 -15 6.56 22.47
    6 0 -16 445.94 54.55
    6 0 -17 -1.81 24.71
    6 -2 -1 6213.37 632.67
    6 2 -1 6036.5 420.38
    -6 -2 1 5458.08 407.93
    -6 2 1 5409.31 510.49
    6 -2 -2 661.75 69.52
    6 2 -2 609.27 42.77
    -6 -2 2 576.59 56.88
    -6 2 2 538.43 51.09
    -6 2 3 3291.94 215.94
    6 2 -3 3730.89 156.21
    6 -2 -3 3722.67 315.7
    6 2 -4 681.45 38.52
    -6 2 4 579.67 39.9
    6 -2 -4 666.64 58.18
    -6 2 5 121.03 18.35
    6 2 -5 148.94 21.42
    6 -2 -5 140.43 21.95
    6 -2 -6 2161.57 127.35
    6 2 -6 2060.37 69.8
    -6 2 6 1917.99 63.46
    -6 2 7 384.89 27.69
    6 -2 -7 443.19 38.36
    6 2 -7 446.37 35.12
    6 -2 -8 770.47 51.79
    6 2 -8 801.32 45.66
    -6 2 8 666.5 34.03
    -6 2 9 2040.7 56.21
    6 2 -9 2376.76 79.37
    6 -2 -9 2296.97 105.65
    -6 2 10 33.27 14.11
    6 -2 -10 21.63 17.52
    6 2 -10 58.56 21.89
    6 2 -11 632.21 48.98
    6 -2 -11 568.74 46.53
    -6 2 11 526 33.29
    -6 2 12 102.06 20.77
    6 -2 -12 104.51 25.34
    6 2 -12 128.95 29.7
    6 2 -13 207.25 37.35
    6 -2 -13 209.46 34.98
    -6 2 13 182.16 24.23
    6 -2 -14 249.36 40.03
    6 2 -14 279.22 43.34
    6 -2 -15 -0.98 21.29
    6 2 -15 7.08 23.85
    6 -2 -16 152.95 36.24
    6 2 -16 100.74 33.33
    6 -2 -17 332.94 49.25
    6 2 -17 341.88 52.36
    6 -4 -1 -6.36 10.28
    6 4 -1 -1.19 8.85
    -6 4 1 19.71 12.72
    6 -4 -2 5710.94 600.33
    6 4 -2 5096.85 205.93
    -6 4 2 4598.63 253.47
    -6 4 3 11.4 12.57
    6 -4 -3 10.84 12.02
    6 4 -3 4.2 9.84
    6 4 -4 144.74 21.66
    6 -4 -4 126.23 23.3
    -6 4 4 99.51 20.71
    -6 4 5 164.99 25.39
    6 -4 -5 163.93 26.65
    6 4 -5 178.82 24.25
    -6 4 6 46.81 17.63
    6 4 -6 51.14 17.86
    6 -4 -6 66.44 18.74
    6 -4 -7 49.26 18.11
    6 4 -7 41.19 18.62
    -6 4 7 35.02 17.01
    -6 4 8 1131.98 52.06
    6 -4 -8 1389.29 105.22
    6 4 -8 1294.23 58.05
    -6 4 9 94.15 23.04
    6 -4 -9 110.69 24.7
    -6 4 10 574.23 40.93
    6 -4 -10 760.72 62.42
    -6 4 11 180.05 29.59
    6 -4 -11 242.22 35.14
    -6 4 12 799.24 48.82
    6 -4 -12 1002.33 73.09
    -6 4 13 43.15 20.06
    6 -4 -13 19.73 20.84
    -6 4 14 29.46 20.11
    6 -4 -14 36.01 22.09
    -6 4 15 6.57 17.74
    6 -4 -15 14.31 22.98
    6 -4 -16 11.67 24.23
    6 4 -16 9.33 25.98
    6 6 -1 1112.42 65
    6 -6 -1 1159.62 122.94
    -6 6 1 923.99 61.32
    -6 6 2 36.04 18.76
    6 6 -2 60.72 14.79
    6 -6 -2 47.44 17.27
    -6 6 3 238.97 33.7
    6 -6 -3 281.65 41.74
    6 6 -3 247.53 25.67
    -6 6 4 311.66 35.39
    6 -6 -4 359.64 49.36
    6 6 -4 286.8 28.74
    6 -6 -5 405.47 53.69
    6 6 -5 377.42 33.33
    -6 6 5 319.07 36.18
    6 -6 -6 314.91 44.92
    6 6 -6 309.01 33.18
    -6 6 6 218.37 33.25
    -6 6 7 48.32 22.52
    6 -6 -7 67.57 22.32
    6 6 -7 79.79 22.9
    -6 6 8 140.11 30.53
    6 -6 -8 198.22 35.56
    -6 6 9 1031.35 59.44
    6 -6 -9 1275.89 123.02
    -6 6 10 163.25 33.25
    6 -6 -10 217.71 37.3
    -6 -6 11 498.22 48.34
    6 -6 -11 588.23 64.54
    -6 6 11 483.95 47.8
    -6 6 12 158.5 36.97
    -6 -6 12 172.77 36.49
    6 -6 -12 210.47 37.64
    6 -6 -13 87.68 29.14
    -6 6 13 86.05 28.84
    -6 -6 13 84.85 30.29
    6 -6 -14 326.25 50.27
    -6 6 14 225.35 40.76
    -6 8 1 48.04 25.58
    6 -8 -1 41.55 20.06
    -6 8 2 591.75 51.36
    6 -8 -2 714.68 74.9
    6 8 -3 88.02 17.7
    -6 8 3 90.83 27.6
    6 -8 -3 115.82 26.94
    -6 8 4 983.89 62.17
    6 -8 -4 1150.71 122.03
    6 8 -4 1018.75 49
    6 -8 -5 9.07 17.71
    -6 8 5 -0.44 20.37
    6 8 -5 14.42 16.44
    -6 8 6 453.2 49.23
    6 -8 -6 533.68 68.66
    6 8 -6 477.51 40.67
    6 -8 -7 124.63 29.02
    -6 8 7 103.36 30.39
    6 8 -7 148.95 28.58
    -6 8 8 71.16 29.24
    6 8 -8 58.38 23.53
    -6 8 9 13.89 23.63
    -6 8 10 632.66 58.01
    -6 8 11 95.69 33.19
    -6 8 12 97.95 36.1
    -6 10 1 391.48 52.65
    -6 10 2 384.75 53.02
    -6 10 3 73.13 32.64
    -6 10 4 114.6 35.91
    -6 10 5 58.83 31.66
    -6 10 6 123.18 36.3
    -6 10 7 65.46 31.29
    -6 10 8 115.91 37.04
    -5 -1 1 1664.11 160.01
    -5 1 1 1598.31 172.04
    5 -1 -1 1866.95 177.4
    5 1 -1 1957.72 142.09
    5 -1 -2 2858.24 228.84
    -5 -1 2 2557.44 282.15
    -5 1 2 2543.36 233.11
    5 1 -2 2861.31 151.97
    5 1 -3 2646.29 105.91
    -5 1 3 2475.87 174.5
    5 -1 -3 2717.81 177.76
    -5 1 4 1401.52 72.32
    5 -1 -4 1557.15 87.02
    5 1 -4 1520.14 57.25
    5 1 -5 224.95 23.05
    -5 1 5 236.12 19.24
    5 -1 -5 232.08 23.85
    -5 1 6 218.62 18.4
    5 -1 -6 239.41 24.65
    5 1 -6 227.38 24.5
    -5 1 7 779.34 29.85
    5 1 -7 914.47 43.44
    5 -1 -7 910.23 46.35
    5 1 -8 373.25 32.58
    -5 1 8 332.27 21.99
    5 -1 -8 360.92 31.86
    5 1 -9 1463.85 59.42
    -5 1 9 1247.3 38.6
    5 -1 -9 1348.23 58.92
    5 -1 -10 342.82 35.56
    5 1 -10 336.07 37.06
    -5 1 11 95.67 16.66
    5 -1 -11 91.26 24.4
    5 -1 -12 641.92 48.63
    5 -1 -13 762.48 54.26
    5 -1 -14 331.14 43.14
    5 1 -14 328.91 45.32
    5 -1 -15 189.6 38.18
    5 1 -15 202 38.82
    5 -1 -16 40.29 26.98
    5 1 -16 66.21 29.85
    5 -1 -17 56.23 29.18
    5 1 -17 102.62 34.48
    -5 3 1 5050.66 368.31
    5 -3 -1 5970.35 627.74
    5 3 -1 5695.54 275.41
    -5 3 2 2560 155.95
    5 -3 -2 3017.87 303.95
    5 3 -2 2811.8 98.07
    5 -3 -3 59.12 14.72
    5 3 -3 47.66 12.53
    -5 3 3 49.5 14.56
    5 -3 -4 1102.31 95.42
    -5 3 4 961.49 48.08
    5 3 -4 1015.29 40.44
    5 3 -5 1720.73 54.08
    -5 3 5 1642.41 59.63
    5 -3 -5 1795.24 132
    -5 3 6 13.5 12.06
    5 -3 -6 5.47 10.43
    -5 -3 7 896.49 42.68
    -5 3 7 810.27 39.29
    5 -3 -7 946.24 62.17
    5 -3 -8 264.77 30.12
    -5 -3 8 246.97 28.7
    -5 3 8 216.69 25.73
    5 -3 -9 0.2 12.22
    -5 -3 9 0.18 14.67
    -5 3 9 -1.74 11.61
    -5 -3 10 180.23 29.62
    -5 3 10 133.28 23.22
    5 -3 -10 194.99 29.23
    -5 -3 11 557.24 44.41
    -5 3 11 504.4 36.1
    5 -3 -11 585.05 45.75
    -5 -3 12 265.53 36.96
    -5 3 12 241.58 29.15
    5 -3 -12 309.77 37.6
    5 -3 -13 7.66 17.32
    -5 -3 13 -3.73 18.07
    -5 3 13 -7.16 12.66
    -5 -3 14 84.34 28.78
    5 -3 -14 99.68 27.97
    -5 -3 15 492.73 52.16
    5 -3 -15 559.53 52.26
    -5 -3 16 11.98 24.45
    5 -3 -16 3.39 18.96
    5 -3 -17 167.04 36.81
    -5 5 1 2136.29 113.23
    5 -5 -1 2505.21 262.3
    5 5 -1 2327.14 92.53
    -5 5 2 828.19 51.15
    5 5 -2 898.38 37.78
    5 -5 -2 1048.92 116.83
    5 -5 -3 26.5 13.63
    5 5 -3 31.82 12.9
    -5 5 3 26.54 15
    -5 5 4 1291.22 58.66
    5 5 -4 1369.75 47.65
    5 -5 -4 1490.38 156.42
    -5 5 5 1548.93 62.33
    5 -5 -5 1844.6 182.01
    -5 -5 6 387.76 31.86
    -5 5 6 393.06 35.72
    5 -5 -6 474.97 52.7
    5 -5 -7 129.84 24.14
    -5 -5 7 132.47 24.18
    -5 5 7 134.31 25.48
    -5 5 8 356.2 36.37
    5 -5 -8 401.68 44.05
    -5 -5 8 400.45 36.15
    -5 -5 9 146.87 27.26
    5 -5 -9 162.32 27.27
    -5 5 9 153.34 28.16
    -5 5 10 296.16 37.88
    5 -5 -10 314.86 40.05
    -5 -5 10 279.33 37.14
    -5 -5 11 2588.13 86.84
    5 -5 -11 2819.69 179.77
    -5 5 11 2351.63 80.92
    -5 5 12 474.44 44.11
    5 -5 -12 589.6 54.95
    -5 -5 12 503.37 48.54
    -5 -5 13 2.05 19.54
    -5 5 13 26.25 21.69
    5 -5 -13 21.98 19.74
    -5 -5 14 331.69 47.58
    -5 5 14 315.26 42.49
    5 -5 -14 353.25 45.94
    -5 -5 15 439.15 56.46
    -5 5 15 342.36 44.71
    5 -5 -15 385.79 49.3
    -5 7 1 54.85 21.2
    5 -7 -1 43.39 16.76
    -5 7 2 377.99 39.59
    5 -7 -2 505.41 58.2
    5 7 -2 402.91 27.09
    -5 7 3 1367.34 66.34
    5 -7 -3 1741.03 178.88
    5 7 -3 1442 49.93
    -5 7 4 280.9 38.62
    5 7 -4 322.75 29.25
    5 -7 -4 385.6 50.77
    -5 7 5 268.06 37.94
    5 -7 -5 327.87 46.05
    -5 -7 6 48.84 18.07
    -5 7 6 51.92 23.24
    5 -7 -6 38.46 18.58
    -5 -7 7 332.19 35.46
    -5 7 7 340.19 40.83
    5 -7 -7 435.56 56.89
    -5 -7 8 105.38 25.06
    -5 7 8 91.77 28.3
    5 -7 -8 92.87 24.57
    5 -7 -9 1534.21 155.92
    -5 -7 9 1391.61 64.1
    -5 7 9 1253.73 67.08
    -5 7 10 196 37.8
    5 -7 -10 226.01 37.9
    -5 -7 10 242.89 36.84
    -5 7 11 157.62 35.87
    -5 -7 11 159.33 33.9
    -5 7 12 53.06 28.3
    -5 -7 12 70.92 28.5
    -5 7 13 425.15 51.78
    -5 -7 13 507.4 55.76
    -5 -7 14 96.69 35.84
    -5 7 14 69.78 31.65
    5 9 -1 83.25 24.16
    -5 9 1 67.3 27.54
    5 -9 -1 80.79 23.8
    -5 9 2 165.98 35.96
    5 -9 -2 239.59 33.88
    5 9 -2 253.09 31.92
    -5 9 3 1601.33 77.89
    5 -9 -3 2050.06 163.11
    5 9 -3 1782.91 64.77
    -5 9 4 641.97 56.41
    5 9 -5 17.54 15.3
    -5 9 5 12.29 23.74
    -5 9 6 21.7 24.6
    -5 9 7 90.28 31.57
    -5 -9 8 11 19.82
    -5 9 8 -3.63 23.32
    -5 -9 9 725.81 54.02
    -5 9 9 642.19 60.33
    -5 -9 10 248.78 39.67
    -5 9 10 242.1 45.8
    -5 -9 11 10.53 24.39
    -5 9 11 11.08 27.11
    -5 11 1 577.05 60.95
    -5 11 2 52.05 30.67
    -5 11 3 171.77 41.9
    -5 11 4 107.96 37.22
    -5 11 5 243.95 48.07
    -5 11 6 7.49 30.33
    -4 0 1 -0.34 5.64
    4 0 -1 5.53 6.71
    -4 0 2 322.45 36.5
    4 0 -2 336.26 25.74
    4 0 -3 -0.01 7.02
    4 0 -4 142.14 17.32
    4 0 -5 2.85 8.57
    4 0 -6 1419.84 48.06
    4 0 -7 8.38 11.43
    4 0 -8 253.9 27.34
    -4 0 11 -12.97 10.45
    -4 0 12 3702.78 96.4
    4 0 -16 436.14 52.7
    4 0 -17 17.57 24.96
    -4 2 1 328.2 33.16
    4 -2 -1 406.45 45.74
    4 2 -1 419.55 25.97
    -4 2 2 936.93 64.54
    4 -2 -2 1121.32 102.27
    4 2 -2 1060.94 39.05
    -4 2 3 2945.07 132.67
    4 -2 -3 3327.69 240.35
    4 2 -3 3129.87 68.8
    -4 2 4 1846.84 64.49
    4 -2 -4 2111.95 124.43
    4 2 -4 1902.02 49.75
    -4 2 5 1728.61 50.95
    4 -2 -5 1844.94 89.87
    -4 -2 5 1844.64 49.28
    -4 -2 6 605 32.02
    4 -2 -6 593.88 35.52
    -4 2 6 576.01 29.01
    -4 -2 7 1115.96 44.27
    -4 2 7 1094.99 38.74
    4 -2 -7 1224.83 53.29
    -4 -2 8 124.19 21.75
    -4 2 8 158.67 20.1
    4 -2 -8 143.59 21.41
    -4 -2 9 61.91 17.87
    -4 2 9 30.4 13.47
    4 -2 -9 30.3 15.13
    -4 -2 10 343.14 33.33
    4 -2 -10 345.98 33.42
    -4 2 10 283.08 25.78
    -4 -2 11 1304.03 58.78
    -4 2 11 1153.03 44.89
    4 -2 -11 1291.71 59.67
    -4 -2 12 261.12 36.07
    -4 2 12 225.96 25.64
    4 -2 -12 283.93 36.38
    -4 -2 13 913.96 56.27
    4 -2 -13 875.48 54.67
    -4 -2 14 212.56 37.98
    4 -2 -14 239.45 37.25
    -4 -2 15 413.58 48.94
    4 -2 -15 374.62 45.75
    4 -2 -16 321.66 44.7
    -4 -2 16 331.83 48.69
    -4 -2 17 57.84 31.63
    4 -2 -17 67.22 28.76
    -4 4 1 154.41 22.78
    4 -4 -1 189.04 27.61
    4 4 -1 159.1 15.32
    -4 4 2 95.96 18.12
    4 -4 -2 133.51 21.9
    4 4 -2 131.77 16.41
    -4 4 3 27.65 13.21
    4 -4 -3 21.95 11.34
    -4 -4 4 7066.47 101.59
    -4 4 4 6683.5 156.46
    4 -4 -4 8035.65 721.66
    -4 -4 5 258.17 23.7
    -4 4 5 250.45 26.72
    4 -4 -5 309.25 33.77
    -4 -4 6 208.59 24.45
    -4 4 6 213.22 27.42
    4 -4 -6 238.42 28.19
    -4 -4 7 91.46 19.52
    -4 4 7 64.53 18.06
    4 -4 -7 70.3 15.79
    4 -4 -8 22.02 13.12
    -4 -4 8 26.06 14.7
    -4 4 8 34.96 15.87
    -4 -4 9 354.52 34.37
    -4 4 9 296.37 31.66
    4 -4 -9 360.09 34.25
    -4 -4 10 715.86 46.73
    -4 4 10 555.72 39.98
    4 -4 -10 762.9 51.17
    -4 -4 11 145.03 29.42
    -4 4 11 108.34 22.99
    4 -4 -11 137.15 25.1
    -4 -4 12 195.72 34.56
    -4 4 12 205.03 32.72
    4 -4 -12 196.32 30.49
    -4 -4 13 22.57 21.85
    -4 4 13 48.34 20.95
    4 -4 -13 16.9 18.14
    -4 -4 14 1153.64 68.65
    -4 4 14 990.91 55.18
    4 -4 -14 1206.04 70.32
    -4 -4 15 31.19 23.93
    4 -4 -15 52.58 24.07
    -4 -4 16 -7.89 24.1
    4 -4 -16 11.58 22.63
    -4 6 1 436.94 37.17
    4 -6 -1 546.26 58.18
    4 6 -1 463.87 29.85
    -4 6 2 335.97 33.89
    4 -6 -2 396.02 47.55
    4 6 -2 381.62 26.07
    -4 -6 3 2361.13 61.2
    -4 6 3 2167.62 76.83
    4 -6 -3 2725.58 285.57
    -4 -6 4 40.83 14.35
    -4 6 4 60.89 19.97
    4 -6 -4 38.75 14.75
    -4 -6 5 550.48 33.97
    -4 6 5 441.27 38.31
    4 -6 -5 583.96 67.58
    -4 -6 6 356.25 31.39
    -4 6 6 322.09 35.34
    4 -6 -6 380.01 46.82
    -4 -6 7 247.74 30.42
    -4 6 7 184.63 30.07
    4 -6 -7 250.27 34.99
    -4 -6 8 255.85 33.06
    -4 6 8 238.32 35.64
    4 -6 -8 316.81 39.63
    -4 -6 9 15.57 17.99
    -4 6 9 37.68 20.43
    4 -6 -9 30.21 15.8
    4 -6 -10 72.42 21.16
    -4 6 10 63.16 24.3
    -4 -6 10 68.97 23.2
    -4 -6 11 672.42 52.12
    -4 6 11 592.15 49.47
    4 -6 -11 712.9 65.18
    -4 -6 12 240.75 39.85
    -4 6 12 197.56 38.12
    4 -6 -12 285.5 39.42
    -4 6 13 618.79 53.46
    -4 -6 13 744.96 59.77
    4 -6 -13 909.13 85.55
    -4 -6 14 170.27 38.31
    -4 6 14 114.81 31.96
    -4 -6 15 138.44 38.22
    -4 6 15 57.8 30.41
    4 -8 -1 43.57 16.82
    4 8 -1 64.37 19.85
    -4 8 1 40.41 21.45
    4 -8 -2 1608.14 126.61
    4 8 -2 1441.71 54.03
    -4 8 2 1278.73 64.68
    -4 8 3 -13.49 17.19
    4 -8 -3 -16.89 12.51
    4 8 -3 2.37 14.34
    -4 -8 4 779.15 41.13
    4 -8 -4 911.64 89.88
    -4 8 4 799.04 54.47
    -4 8 5 29.67 21.81
    4 -8 -5 -1.76 14.52
    -4 -8 5 16.28 14.31
    -4 -8 6 1720.65 62.31
    -4 8 6 1587.92 73.35
    -4 -8 7 32.01 19.87
    -4 8 7 31.95 23.2
    -4 -8 8 315.49 38.75
    -4 8 8 333.32 45.68
    -4 -8 9 5.96 19.65
    -4 8 9 19.07 21.5
    -4 -8 10 14.03 22.24
    -4 8 10 -5.13 22.12
    -4 -8 11 45.15 25.42
    -4 8 11 44.12 30.57
    -4 -8 12 664.63 58.44
    -4 8 12 620.57 60.41
    -4 -8 13 53.43 30.5
    -4 8 13 60.54 32.19
    -4 10 1 793.06 60.77
    4 10 -1 823.23 51.93
    -4 10 2 34.62 26.29
    4 10 -2 13.55 20.78
    4 10 -3 534.15 43.45
    -4 10 3 557.72 55.59
    -4 10 4 445.1 52.38
    -4 10 5 397.42 53.71
    -4 10 6 41.1 30.06
    -4 10 7 31.31 28.1
    -4 -10 8 69.83 26.12
    -4 10 8 61.82 29.11
    -4 -10 9 141.06 31.64
    -4 10 9 90.82 34.99
    -3 -1 1 5306.95 372.11
    -3 1 1 5142.5 474
    3 -1 -1 5976.6 509.89
    3 1 -1 5741.46 236.18
    3 -1 -2 350.22 27.32
    3 1 -2 325.76 18.27
    -3 1 2 344.01 26.91
    3 -1 -3 5.78 6.56
    3 1 -3 3.53 7.71
    -3 1 3 4.92 6.62
    -3 -1 4 398.31 21.85
    3 -1 -4 400.96 22.92
    -3 1 4 379.59 19.5
    -3 -1 5 4868.8 74.54
    -3 1 5 4922.06 66.91
    3 -1 -5 5189.25 108.44
    -3 -1 6 3022.91 63.01
    -3 1 6 2926.88 50.32
    3 -1 -6 3107.26 69.85
    -3 1 7 -1.11 7.02
    3 -1 -7 -14.27 8.53
    -3 -1 7 -5.01 8.48
    -3 -1 8 707.97 37.14
    -3 1 8 624.42 27.04
    -3 -1 9 579.1 36.48
    -3 1 9 582.86 34.09
    -3 1 9 500.56 26.25
    -3 -1 10 154.88 24.96
    -3 1 10 126.19 22.56
    -3 1 11 744.3 42.81
    -3 -1 11 728.16 45.03
    -3 -1 12 215.06 31.68
    -3 1 12 201.43 29.93
    -3 -1 13 101.64 25.14
    -3 1 13 95.3 24.03
    -3 -1 14 576.54 48.39
    -3 1 14 515.01 45.02
    -3 -1 15 821.19 58.2
    -3 -1 16 386.6 48.16
    -3 -1 17 11.61 24.42
    3 -1 -17 -6.16 22.71
    -3 3 1 1588.87 88.56
    3 -3 -1 1981.18 211.47
    3 3 -1 1783.66 38.94
    3 3 -1 1591.35 33.56
    -3 -3 2 582.81 22.97
    -3 3 2 525.01 32.07
    3 -3 -2 632.29 66.21
    -3 -3 3 7946.51 92.27
    -3 3 3 7324.56 185.33
    3 -3 -3 8550.8 713.76
    -3 -3 4 1821.34 45.63
    -3 3 4 1650.81 51.2
    3 -3 -4 1867.97 130.12
    -3 -3 5 191.83 20.07
    -3 3 5 183.1 21.35
    3 -3 -5 192.39 20.11
    -3 -3 6 1791.86 51.81
    -3 3 6 1636.38 49.74
    3 -3 -6 1978.38 90.38
    -3 -3 7 2629.49 66
    -3 3 7 2477.67 61.9
    3 -3 -7 2754.32 103.06
    -3 -3 8 580.92 36.03
    -3 3 8 581.89 33.8
    3 -3 -8 632.79 36.25
    -3 -3 9 234.86 28.78
    -3 3 9 240.65 26.31
    3 -3 -9 223.86 25.34
    -3 -3 10 636.56 42.33
    -3 3 10 554.92 35.76
    3 -3 -10 718.44 41.91
    -3 3 11 128.73 23.86
    3 -3 -11 128.58 24.15
    -3 -3 11 138.94 26.03
    3 -3 -12 19.68 16.75
    -3 -3 12 41.97 19.8
    -3 3 12 19.06 15.06
    -3 -3 13 1024.43 60.17
    3 -3 -13 1105 58.36
    -3 -3 14 594.97 52.04
    3 -3 -14 597.84 48.92
    -3 -3 15 -11.83 19.37
    3 -3 -15 -5.71 18.65
    -3 -3 16 180.44 38.45
    3 -3 -16 195.28 37.16
    3 -3 -17 62.14 29.09
    -3 -3 17 110.53 36.83
    3 5 -1 172.11 19.62
    -3 5 1 192.55 24.21
    3 -5 -1 230.21 29.42
    -3 -5 2 594.86 25.66
    -3 5 2 543.16 35.54
    3 -5 -2 650.62 72.26
    3 5 -2 592.27 26.58
    -3 -5 3 889.76 33.01
    -3 5 3 873.07 43.33
    3 -5 -3 1028.21 112.07
    -3 -5 4 1123.5 39.49
    -3 5 4 1056.83 47.23
    3 -5 -4 1303.36 135.25
    -3 -5 5 5.35 10.72
    -3 5 5 -2.74 12.58
    3 -5 -5 13.18 10.68
    -3 -5 6 838.81 39.93
    -3 5 6 716.93 41.51
    3 -5 -6 920.17 82.62
    -3 -5 7 1405.79 52.68
    3 -5 -7 1596.01 122.69
    -3 5 7 1331.88 55.51
    -3 -5 8 233.31 30.02
    -3 5 8 217.95 30.77
    3 -5 -8 268.61 30.05
    -3 -5 9 189.2 29.5
    -3 5 9 147.23 27.46
    3 -5 -9 172.95 24.3
    -3 5 10 27.83 19.59
    3 -5 -10 29.41 16.53
    -3 -5 10 -5.21 14.56
    -3 -5 11 42.14 22.12
    -3 5 11 19.17 18.68
    3 -5 -11 27.17 16.17
    -3 5 12 182.91 33.14
    -3 -5 12 170.34 32.37
    3 -5 -12 244.17 32.54
    -3 -5 13 2017.75 84.14
    -3 5 13 1736.86 73.69
    3 -5 -13 2065.55 102.56
    -3 -5 14 491.01 52.7
    -3 5 14 466.45 46.17
    3 -5 -14 543.03 48.01
    -3 -5 15 32.98 26.76
    3 -5 -15 40.41 23.01
    -3 -5 16 95.43 35.02
    -3 7 1 350.08 35.19
    3 7 -1 325.48 29.56
    3 -7 -1 361.59 35.37
    -3 -7 2 275.09 22.29
    -3 7 2 241.4 32.47
    3 -7 -2 265.83 31.18
    3 7 -2 258.73 26.7
    -3 -7 3 424.03 27.62
    -3 7 3 326.48 35.85
    3 -7 -3 438.73 46.88
    3 7 -3 363.5 28.38
    -3 -7 4 374.06 28.18
    -3 7 4 320.58 36.89
    3 -7 -4 398.5 46.63
    -3 -7 5 1423.15 51.25
    -3 7 5 1297.24 60.94
    -3 -7 6 351.81 32.79
    -3 7 6 316.28 38.27
    -3 -7 7 -5.68 13.89
    -3 7 7 12.96 18.55
    -3 -7 8 -3.38 16.3
    -3 7 8 0.89 17.94
    -3 -7 9 269.47 35.79
    -3 7 9 291.88 42.59
    -3 -7 10 -0.5 18.93
    -3 7 10 -10.36 19.7
    -3 7 11 375.38 46.35
    -3 -7 11 426.49 46.71
    -3 7 12 285.08 44.32
    -3 -7 12 318.5 44.56
    -3 -7 13 20.73 23.48
    -3 7 13 -11.57 21.51
    -3 -7 14 237.26 43.4
    -3 7 14 248.21 44.3
    -3 9 1 100.61 29.44
    3 -9 -1 128.82 22.2
    3 9 -1 142.23 27.92
    -3 9 2 145.28 33.27
    3 9 -2 105.11 24.24
    -3 9 3 8.94 21.07
    3 9 -3 -6 16.39
    -3 -9 4 434.31 33.98
    -3 9 4 367.72 45.49
    3 9 -4 389.31 35.8
    -3 -9 5 1356.16 56.23
    -3 9 5 1301.06 71.1
    -3 -9 6 460.28 39.42
    -3 9 6 479.24 50.81
    -3 -9 7 65.07 22.36
    -3 9 7 44.52 26.64
    -3 -9 8 32.52 20.97
    -3 9 8 30.09 25.82
    -3 -9 9 246.04 35.47
    -3 9 9 232.4 45.37
    -3 -9 10 49.94 25.09
    -3 9 10 0.25 25.68
    -3 -9 11 301.84 44.24
    -3 9 11 237.39 46.23
    -3 11 1 124.71 35.31
    3 11 -1 139.2 30.92
    -3 11 2 69.43 33.23
    3 11 -2 14.78 22.61
    -3 11 3 421.31 55.63
    3 11 -3 421.07 50.36
    -3 11 4 117.11 35.87
    -3 11 5 37.47 28.94
    -3 11 6 59.86 33.44
    -3 11 7 592.61 64.58
    -2 0 1 -2.29 3.4
    2 0 -1 3.1 4.22
    2 0 -1 3.77 3.5
    2 0 -2 183.04 12.71
    -2 0 4 4145.55 59
    -2 0 5 4.08 7.35
    -2 0 6 2165.02 50.23
    -2 0 7 5.63 8.71
    -2 0 8 2995.18 67.79
    -2 0 9 -6.08 9.89
    -2 0 10 71.9 17.96
    -2 0 11 5.13 14.2
    -2 0 12 28.79 17.56
    -2 0 13 13.94 16.55
    -2 0 14 3289.52 98.05
    -2 0 15 -4.26 17.61
    -2 0 16 189.34 38.62
    -2 0 17 -6.91 22.92
    -2 0 18 209.16 42.43
    -2 -2 1 3075.01 39.94
    -2 2 1 2992.98 148.32
    2 -2 -1 3554.51 355.67
    -2 -2 2 4820.05 56.44
    -2 2 2 4676.04 138.12
    2 -2 -2 5309.88 407.01
    -2 -2 3 0.73 6.63
    -2 2 3 5.16 7.89
    2 -2 -3 10.37 6
    -2 -2 4 409.41 22.3
    -2 2 4 343.92 21.09
    2 -2 -4 404.42 21.69
    -2 -2 5 4647.77 72.83
    -2 2 5 4532.16 68.79
    2 -2 -5 4862.49 108.33
    -2 -2 6 90.55 16
    -2 2 6 89.63 14.76
    2 -2 -6 99.26 14.62
    2 -2 -7 2532.46 59.66
    -2 -2 7 2546.01 61.85
    -2 2 7 2340.54 54.01
    -2 2 8 725.28 33.11
    -2 -2 8 782.19 38.93
    -2 2 9 505.2 29.88
    -2 -2 9 493.43 33.78
    -2 2 9 535.93 31.32
    -2 -2 10 542.3 37.83
    -2 2 10 495.08 32.97
    -2 2 10 484.84 31.05
    -2 2 11 13.89 13.41
    -2 -2 11 4.88 14.13
    -2 2 12 170.58 27.31
    -2 -2 12 162.6 29.59
    -2 -2 13 859.37 54.14
    -2 2 13 694.97 45.2
    -2 -2 14 144.23 30.19
    -2 -2 15 736.11 57.15
    -2 -2 16 158.38 36.37
    -2 -2 17 265.8 46.37
    2 -2 -17 234.54 39.7
    -2 -4 1 315.68 15.96
    -2 4 1 316.09 25.02
    2 -4 -1 348.36 39.29
    2 4 -1 313.86 19.45
    -2 -4 2 1778.2 38.24
    -2 4 2 1688.84 55.29
    2 -4 -2 2059.19 219.13
    2 4 -2 1663.99 35.97
    -2 4 3 90.41 17.78
    -2 -4 3 82.82 13.26
    2 -4 -3 98.14 15.68
    -2 -4 4 88.96 14.3
    -2 4 4 60.66 15.97
    2 -4 -4 80.58 13.39
    -2 -4 5 268.72 23.04
    -2 4 5 271.02 25.74
    2 -4 -5 321.85 28.89
    -2 -4 6 6661.19 100.91
    -2 4 6 6208.77 102.38
    2 -4 -6 7163.73 381.52
    -2 -4 7 23.13 12.75
    -2 4 7 10.08 12.56
    2 -4 -7 14.67 9.52
    -2 -4 8 194 26.34
    -2 4 8 169.36 25.98
    2 -4 -8 203.52 22.04
    -2 -4 9 -4.11 12.64
    -2 4 9 -0.3 13.43
    2 -4 -9 -0.72 10.54
    -2 -4 10 824.36 47.85
    -2 4 10 794.33 45.02
    2 -4 -10 869.2 45.05
    -2 -4 11 187.59 30.48
    -2 4 11 211.57 30.45
    2 -4 -11 252.38 29.41
    -2 -4 12 1241.16 62.28
    -2 4 12 1151.47 55.96
    2 -4 -12 1367.23 61
    -2 -4 13 -5.92 16.73
    2 -4 -13 -8.68 14.87
    -2 -4 14 51.22 26.05
    2 -4 -14 52.3 22.54
    -2 -4 15 18.67 22.47
    2 -4 -15 5.22 19.23
    -2 -4 16 1391.33 80.19
    2 -4 -16 1234.09 68.57
    -2 -4 17 35.4 30.72
    2 -4 -17 55.62 25.9
    -2 6 1 201.25 26.39
    2 -6 -1 256.69 26.07
    2 6 -1 207.43 23.53
    2 -6 -2 397.14 39.35
    -2 -6 2 373.71 21.92
    -2 6 2 333.94 31.24
    2 6 -2 314.73 25.29
    -2 -6 3 1039.39 36.41
    -2 6 3 942.13 46.46
    2 6 -3 967.28 35.65
    -2 -6 4 592.3 31.01
    -2 6 4 515.56 37.2
    -2 -6 5 1172.07 44.41
    -2 6 5 1138.16 52.49
    -2 -6 6 60.57 16.54
    -2 6 6 80.35 21.19
    -2 -6 7 865.1 44.24
    -2 6 7 759.43 46.93
    -2 -6 8 222.78 29.94
    -2 6 8 273.7 36.95
    2 -6 -8 268.16 31.8
    -2 -6 9 786.74 47.87
    -2 6 9 703.3 49.5
    2 -6 -9 903.94 73.84
    -2 -6 10 587.27 45.76
    -2 6 10 482.76 44.41
    2 -6 -10 566.03 48.91
    -2 -6 11 87.86 25.3
    -2 6 11 50.01 24.56
    2 -6 -11 62.64 20.84
    -2 6 12 152.68 33.77
    -2 -6 12 167.03 35.41
    -2 -6 13 528.12 53.27
    -2 6 13 532.56 51.21
    -2 -6 14 79.02 30.4
    -2 -6 15 715.05 64.02
    -2 8 1 239.12 34.23
    2 8 -1 255.2 30.64
    -2 8 2 541.9 43.87
    2 8 -2 580.07 37.96
    -2 -8 3 61.26 15.74
    -2 8 3 54.33 21.88
    2 8 -3 54.64 17.96
    -2 -8 4 1001.45 43.29
    -2 8 4 942.57 55.31
    2 8 -4 990.36 44.24
    -2 -8 5 136.72 23.15
    -2 8 5 137.8 30.44
    -2 -8 6 517.25 38.63
    -2 8 6 468.2 45.65
    -2 -8 7 83.66 22.13
    -2 8 7 96.59 28.86
    -2 -8 8 2236.05 76.34
    -2 8 8 2051.6 84.59
    -2 -8 9 -13.3 16.84
    -2 8 9 8.85 23.24
    -2 -8 10 265.91 38.88
    -2 8 10 293.72 45.62
    -2 -8 11 166.11 35.21
    -2 8 11 168.5 37.54
    -2 -8 12 -2.32 24.68
    -2 8 12 9.53 24.72
    -2 -8 13 -2.02 24.2
    -2 8 13 15.65 28.16
    -2 10 1 168.55 34.74
    2 10 -1 137.21 29.41
    -2 10 2 43.71 27.46
    2 10 -2 73.94 24.62
    -2 10 3 258.64 42.64
    2 10 -3 325.84 38.6
    -2 10 4 51.71 27.03
    2 10 -4 51.78 21.52
    -2 10 5 588.92 56.19
    2 10 -5 647.83 72.24
    -2 -10 6 219.45 32.56
    -2 10 6 204.51 42.17
    -2 -10 7 382.41 41.9
    -2 10 7 299.03 50.49
    -2 -10 8 66.4 26.58
    -2 10 8 78.86 34.41
    -2 -10 9 81.77 29.54
    -2 10 9 25.62 28.26
    -2 10 10 31.35 27.04
    -2 -10 10 43.92 27.28
    2 12 -1 91.11 31.85
    -2 12 1 72.24 34.02
    -2 12 2 110.37 37.87
    2 12 -2 113.92 32.51
    -1 -1 1 6453.96 48.29
    1 -1 -1 6373.45 280.55
    -1 1 1 6465.06 211.54
    1 -1 -1 7243.59 497.46
    -1 -1 2 2335.09 33.74
    -1 1 2 2250.98 38.08
    1 -1 -2 2371.09 55.23
    -1 -1 3 468.03 19.17
    -1 1 3 436.99 16.3
    -1 1 3 410.51 16.96
    -1 -1 4 472.12 21.64
    -1 1 4 460.18 19.04
    -1 1 4 467.11 19.15
    -1 -1 5 891.21 30.8
    -1 1 5 816.55 27.23
    -1 1 5 786.99 25.55
    -1 -1 6 204.21 19.36
    -1 1 6 199.28 17.59
    -1 1 6 189.88 16.19
    -1 -1 7 1415.82 44.89
    -1 1 7 1342.19 40.84
    -1 1 7 1195.56 35.66
    -1 -1 8 2402.79 61.41
    -1 1 8 2356.42 57.44
    -1 -1 9 172.22 23.88
    -1 1 9 149.8 21.38
    -1 -1 10 493.26 35.21
    -1 1 10 456.17 32.66
    -1 -1 11 1392.61 57.28
    -1 1 11 1357.5 54.13
    -1 -1 12 3.89 14.11
    -1 1 12 29.11 16.82
    -1 -1 13 1280.66 61.9
    -1 1 13 1183.6 57.42
    -1 -1 14 108.12 28.05
    -1 1 14 113.85 27.44
    -1 -1 15 180.01 34.13
    -1 1 15 146.42 31.04
    -1 1 16 358.94 43.88
    -1 -1 16 368.58 49.33
    -1 -1 17 586.47 58.33
    -1 1 17 574.23 55.26
    -1 -1 18 94.22 34.32
    -1 1 18 118.59 36.48
    1 -3 -1 893.52 93.66
    -1 -3 1 840.7 21.12
    -1 3 1 786.48 31.51
    1 3 -1 773.33 23.86
    -1 -3 2 1152.58 28.42
    -1 3 2 1060.72 35.06
    1 -3 -2 1294.41 131.25
    1 3 -2 1099.43 29.81
    -1 -3 3 2651.39 48.01
    -1 3 3 2554.27 53.98
    1 -3 -3 2972.53 218.18
    -1 -3 4 128.87 16.18
    -1 3 4 107.02 16.35
    1 -3 -4 133.98 12.97
    1 -3 -5 4312.19 122.96
    -1 -3 5 4213.65 71.64
    -1 3 5 3883.76 70.38
    -1 -3 6 1396.68 44.56
    -1 3 6 1278.97 43.22
    1 -3 -6 1428.66 42.3
    -1 3 7 884.96 38.44
    -1 -3 7 962.66 40.4
    1 -3 -7 1024.06 35.48
    -1 -3 8 2203.36 62.89
    -1 3 8 1983.83 57.67
    1 -3 -8 2207.04 55.48
    -1 -3 9 2520.11 71.13
    -1 3 9 2359.53 65.14
    -1 -3 10 115.45 23.71
    -1 3 10 80.57 19.68
    -1 -3 11 611.56 43.32
    -1 -3 12 125.97 27.07
    -1 -3 13 18.88 18.38
    -1 -3 14 190.62 35.34
    -1 -3 15 876.91 62.39
    -1 -3 16 117.81 33.08
    1 -3 -16 110.36 28.67
    -1 -3 17 9.56 26.79
    1 -3 -17 -11.6 20.18
    -1 -5 1 125.47 12.98
    -1 5 1 147.06 21.38
    1 5 -1 118.59 16.96
    -1 -5 2 48.97 10.52
    -1 5 2 37.57 14.25
    1 5 -2 48.11 12.22
    -1 -5 3 123.08 16.27
    -1 5 3 115.78 20.06
    1 5 -3 112.9 15.66
    1 5 -4 18.59 9.69
    -1 -5 4 16.09 10.03
    -1 5 4 18.14 13.42
    -1 -5 5 1609.29 48.73
    -1 5 5 1419.01 52.5
    -1 -5 6 343.7 27.89
    -1 5 6 319.32 30.88
    -1 -5 7 154.02 23.26
    -1 5 7 116.43 23.62
    -1 -5 8 1091.6 49.34
    -1 5 8 934.28 48.98
    1 -5 -8 1177.01 66.25
    -1 -5 9 252.89 31.5
    -1 5 9 238.39 32.75
    1 -5 -9 310.56 26.91
    -1 -5 10 515.87 41.65
    -1 5 10 439.19 39.3
    1 -5 -10 557.03 36.54
    -1 -5 11 -4.96 16.9
    -1 5 11 23.89 19.48
    1 -5 -11 9.57 14.27
    -1 -5 12 47.39 23.86
    -1 5 12 60.94 24.38
    1 -5 -12 85.32 19.77
    -1 -5 13 67.47 26.56
    1 -5 -13 51.24 19.78
    -1 -5 14 6.47 21.08
    1 -5 -14 20.03 20.45
    -1 -5 15 537.64 57.49
    -1 -5 16 371.64 53.94
    -1 7 1 1445.82 56.83
    1 7 -1 1365.96 50.55
    -1 -7 2 11.98 9.85
    -1 7 2 18.54 15.57
    1 7 -2 15.18 14.29
    -1 7 3 344.5 34.98
    -1 -7 3 360.44 25.8
    1 7 -3 339.33 28.77
    1 7 -4 50.05 16.1
    -1 -7 4 40.91 13.75
    -1 7 4 36.23 18.85
    -1 -7 5 4.92 12.41
    -1 7 5 2.12 15.39
    1 7 -5 9.45 12.78
    -1 -7 6 583.7 37.48
    -1 7 6 538.06 43.65
    -1 -7 7 1265.02 54.51
    -1 7 7 1145.29 59.55
    -1 -7 8 665.51 45.43
    -1 7 8 611.93 48.81
    -1 -7 9 11.6 18.35
    -1 7 9 43.63 23.85
    -1 -7 10 19.63 20.5
    -1 7 10 17.27 22.24
    -1 -7 11 653.46 53.36
    -1 7 11 620.44 54.17
    -1 -7 12 35.31 24.69
    -1 7 12 19.47 23.21
    -1 -7 13 212.39 41.24
    -1 7 13 184.31 39.02
    -1 -7 14 58.45 31.1
    1 9 -1 192.93 30.67
    -1 9 1 202.84 34.17
    -1 9 2 -3.57 19.15
    1 9 -2 1.53 18.07
    -1 -9 3 -2.99 13.2
    -1 9 3 -2.87 19.11
    1 9 -3 29.62 19.26
    -1 9 4 91.23 27.54
    1 9 -4 108.72 24.59
    -1 -9 4 98.78 21.02
    -1 9 5 47.49 25.37
    1 9 -5 40.37 19.4
    -1 -9 5 62.82 21.65
    -1 -9 6 289.88 34.71
    -1 9 6 224.81 39.77
    1 9 -6 285.26 33.44
    -1 -9 7 1099.53 56.84
    -1 9 7 985.64 65.95
    -1 -9 8 281.82 38.86
    -1 9 8 243.68 43.22
    -1 -9 9 0.91 20.68
    -1 9 9 44.67 26.87
    -1 -9 10 99.59 31.91
    -1 9 10 60.43 30.65
    -1 -9 11 230.7 40.64
    -1 9 11 134.78 38.19
    -1 -9 12 14.38 25.43
    -1 9 12 39.89 29.97
    -1 11 1 19.88 24.82
    1 11 -1 14.88 24.2
    -1 11 2 -0.39 23.85
    1 11 -2 39.6 24.12
    -1 11 3 242.12 45.04
    1 11 -3 246.04 38.76
    1 11 -4 36.7 23.89
    -1 11 4 30.85 29.6
    -1 11 5 827.05 66.67
    -1 11 6 49.32 31.47
    -1 11 7 12.99 28.58
    0 0 1 -0.82 1.29
    0 0 2 387.61 12.35
    0 0 3 10.89 5.67
    0 0 -3 7.07 4.78
    0 0 4 21.99 7.49
    0 0 5 3.09 6.59
    0 0 6 7752.27 96.17
    0 0 7 -0.71 7.75
    0 0 8 253.71 23.08
    0 0 9 -0.61 9.54
    0 0 10 2319.34 66.2
    0 0 11 4.4 11.7
    0 0 12 -5.71 12.95
    0 0 13 -11.52 14.53
    0 0 14 6.06 16.96
    0 0 15 5.49 20.57
    0 0 -16 863.97 74.48
    0 0 16 822.25 59.08
    0 0 17 15.03 22
    0 0 18 363.36 50.99
    0 -2 0 2134.29 107.01
    0 2 0 2010.05 45.55
    0 -2 1 3630.01 97.01
    0 2 -1 3462.13 139.94
    0 2 1 3450.69 49.57
    0 -2 2 1485.93 36.7
    0 -2 2 1391.5 147.07
    0 2 -2 1428.35 108.34
    0 2 2 1370.4 31.54
    0 -2 3 1740.81 40.09
    0 2 3 1575.07 36.05
    0 -2 4 147.18 15.46
    0 2 4 114.71 10.76
    0 2 4 110.19 14.5
    0 2 5 350.49 21.98
    0 -2 5 412.01 23.26
    0 2 5 362.93 17.59
    0 -2 6 325.97 23.26
    0 2 6 258.21 20.92
    0 2 6 270.38 17.97
    0 2 7 2238.74 49.07
    0 2 7 2222.61 54.64
    0 -2 8 763.98 37.67
    0 2 8 712.77 31.4
    0 -2 9 2179.81 64.36
    0 2 9 2032.72 54.64
    0 -2 10 224.25 28.71
    0 2 10 207.49 24.01
    0 -2 11 159.25 27.46
    0 2 11 154.73 24.3
    0 -2 12 139.73 27.68
    0 2 12 130.4 24.22
    0 -2 13 18.63 18.27
    0 2 13 13.95 15.94
    0 -2 14 37.34 21.9
    0 2 14 37.4 18.19
    0 -2 15 306.07 43.67
    0 2 15 246.43 36.34
    0 2 16 17.37 19.24
    0 -2 16 5.09 22.06
    0 -2 17 133.77 37
    0 2 17 134.04 33.76
    0 4 0 1078.21 36.18
    0 -4 0 1105.15 40.78
    0 -4 1 4.19 5.7
    0 4 -1 -0.35 8.19
    0 4 1 3.92 8.9
    0 4 -2 4809.06 146.69
    0 -4 2 5317.92 104.83
    0 4 2 4904.3 78.14
    0 -4 3 204.88 17.66
    0 4 -3 222.4 19.11
    0 4 3 205.95 21.75
    0 -4 4 220.14 19.64
    0 4 -4 180.22 18.75
    0 4 4 203.49 22.14
    0 -4 5 272.02 22.57
    0 4 5 264.97 25.3
    0 -4 6 8.43 10.22
    0 4 6 6.88 11.78
    0 -4 -7 167.62 16.61
    0 -4 7 199.84 24.29
    0 4 7 158.11 24.62
    0 -4 8 5728.13 106.3
    0 -4 -8 5701.72 110.13
    0 4 8 5109.76 100.41
    0 -4 -9 323.97 24.49
    0 -4 9 342.99 32.55
    0 4 9 344.57 32.88
    0 -4 -10 371.53 28.22
    0 -4 10 310.18 33.6
    0 4 10 326.69 33.3
    0 -4 11 60 21.27
    0 -4 12 584.94 47.38
    0 -4 -13 99.79 24.7
    0 -4 13 102.05 28.54
    0 -4 -14 860.65 51.72
    0 -4 14 755.01 57.31
    0 -4 -15 4.48 17.56
    0 -4 15 8.2 21.93
    0 -4 -16 33.03 21.82
    0 -4 16 41.47 26.32
    0 -4 17 9.02 26.4
    0 6 0 643.44 35.57
    0 -6 1 1855.12 46.99
    0 6 -1 1789.47 54.87
    0 6 1 1678.95 53.94
    0 -6 2 179.48 18.53
    0 6 -2 174.47 22.44
    0 6 2 208.03 27.44
    0 -6 3 963.75 36.53
    0 6 -3 861.98 39.77
    0 6 3 870.58 43.28
    0 6 -4 333.28 27.04
    0 6 4 258.86 29.33
    0 -6 4 374.92 26.81
    0 -6 5 263.85 26.15
    0 6 -5 222.1 23.69
    0 6 5 208.76 28.77
    0 -6 6 200.29 26.48
    0 6 -6 185.24 23.56
    0 6 6 177.85 28.41
    0 -6 7 1666.94 59.83
    0 6 7 1496.19 62.15
    0 -6 8 6.21 14.85
    0 6 8 5.77 16.28
    0 6 9 527.14 43.95
    0 -6 9 582.91 43.48
    0 -6 10 139.32 27.94
    0 6 10 140.96 30.88
    0 -6 11 553.26 47.51
    0 6 11 507.68 47.46
    0 -6 12 52.79 23.56
    0 -6 13 70.6 30.17
    0 -6 14 140.2 36.58
    0 -6 15 552.32 60.03
    0 8 0 1470.33 59.14
    0 -8 1 29.2 11.95
    0 8 -1 12.44 15.83
    0 8 1 19.88 18.23
    0 8 -2 66.79 20.94
    0 8 2 39.21 20.19
    0 -8 2 48.02 13.99
    0 8 -3 29.14 17.97
    0 8 3 50.8 20.55
    0 -8 3 44.98 15.73
    0 8 4 586.29 46.27
    0 -8 4 622.2 37.34
    0 8 -4 582.55 39.61
    0 8 -5 7.54 15.96
    0 8 5 23.21 22.04
    0 -8 5 8.56 14.65
    0 -8 6 659.38 42.62
    0 8 -6 620.54 40.78
    0 8 6 637.63 50.12
    0 -8 7 10.24 18.39
    0 8 -7 16.66 17.49
    0 8 7 14.19 20.92
    0 -8 8 222.4 33.88
    0 8 8 195.13 37.16
    0 -8 9 2.49 18.33
    0 8 9 -8.11 20.74
    0 8 10 1518.85 78.42
    0 -8 10 1639.44 74.77
    0 8 11 20.35 24.75
    0 -8 11 28.38 26.62
    0 -8 12 40.15 28.65
    0 8 12 57.46 29.81
    0 -8 13 15.11 27.7
    0 10 0 162.08 33.21
    0 10 -1 409.49 44.06
    0 10 1 467.68 47.25
    0 10 -2 98.52 28.08
    0 10 2 174.6 36.11
    0 10 -3 374.61 41.15
    0 10 3 385.16 47.2
    0 -10 4 49.38 26.98
    0 10 -4 60.62 23.7
    0 10 4 87.34 29.9
    0 -10 5 34.91 20.18
    0 10 -5 46.57 23.01
    0 10 5 49.67 27.3
    0 -10 6 458.91 42.94
    0 10 -6 432.42 42.44
    0 10 6 387.53 50.92
    0 -10 7 351.56 42.26
    0 10 7 227.58 43.09
    0 -10 8 247.59 38.71
    0 10 8 257.96 48.92
    0 -10 9 652.71 57.01
    0 10 9 527.13 60.7
    0 -10 10 -6.36 25.5
    0 10 10 -14.81 25.45
    0 12 0 38.41 29.12
    0 12 -1 -5.9 25.95
    0 12 1 31.02 29.86
    0 12 -2 522.46 55.01
    0 12 2 471.4 56.76
    0 12 -3 26.83 25.68
    0 12 3 30.74 31.02
    -1 -1 0 0.39 1.76
    -1 1 0 1128.97 90
    1 -1 0 1332.36 141.12
    1 -1 0 1136.84 102.32
    1 1 0 1167.12 22.5
    1 1 0 1024.31 16.82
    -1 -1 -1 437.37 13.57
    -1 1 -1 498.46 57.41
    1 -1 1 530.99 42.69
    1 -1 1 457.15 53.32
    1 1 1 453.31 14.02
    1 1 2 1812.24 46.79
    -1 1 -2 1754.76 190.46
    1 -1 2 1816.77 86.29
    -1 1 -3 4448.36 403.4
    1 -1 3 4516.72 134.77
    1 1 3 4571.68 67.94
    -1 1 -4 10.02 7.15
    1 -1 4 20.92 7.8
    1 1 4 9.6 6.11
    -1 1 -5 54.75 11.22
    1 -1 5 43.7 10.36
    1 1 5 53.09 9.95
    -1 1 -6 132.07 17.77
    1 -1 6 131.77 17.37
    1 1 6 140.07 15.62
    -1 1 -7 11.26 9.09
    1 -1 7 6.02 7.79
    1 1 7 3.26 8.11
    -1 1 -8 122.87 19.2
    1 -1 8 144.88 20.36
    1 1 8 118.91 18
    -1 1 -9 3283.17 223.87
    1 -1 9 3177.74 75.89
    1 1 9 3067.32 69.19
    -1 1 -10 924.42 73.19
    1 -1 10 888.94 44.22
    1 1 10 803.9 40.28
    -1 1 -11 -3.65 11.98
    1 -1 11 3.09 12.42
    1 1 11 4.32 12.24
    -1 1 -12 376.22 41.55
    1 -1 12 446.06 38.98
    1 1 12 377.08 34.94
    1 -1 13 701.1 48.66
    1 1 13 680.44 45.4
    -1 1 -13 686.41 66.15
    -1 1 -14 6.93 15.49
    1 -1 14 12.82 17.63
    1 1 14 -0.39 17.34
    -1 1 -15 271.71 39.84
    1 -1 15 245.19 39.16
    1 1 15 208.59 35.77
    1 -1 16 6.77 20.2
    1 1 16 18.51 20.35
    -1 1 -16 -2.5 21.47
    1 -1 17 9.77 25.01
    -1 -1 -17 6.53 22.17
    1 1 17 28.84 24.13
    1 -3 0 3236.69 264.06
    -1 3 0 2966.49 104.84
    1 3 0 2925.87 46.77
    -1 3 -1 2785.37 143.41
    1 -3 1 3011.49 176.47
    1 3 1 2715.63 47.56
    -1 3 -2 274.96 25.41
    1 -3 2 282.49 19.99
    1 3 2 273.81 19.45
    -1 3 -3 228.51 25.53
    1 -3 3 246.11 18.63
    1 3 3 227.5 19.8
    -1 3 -4 801.08 85.73
    1 -3 4 866.38 35.59
    1 3 4 771.9 32.06
    -1 3 -5 2047.98 232.14
    1 -3 5 2173.14 60.78
    1 3 5 1964.21 51.64
    -1 3 -6 29.52 10.35
    1 -3 6 37.73 12.27
    1 3 6 26.01 7.58
    1 3 6 22.61 12.22
    -1 3 -7 2202.49 264.63
    1 -3 7 2424.48 65.46
    1 3 7 2070.03 43.82
    1 3 7 2033.53 57.65
    -1 3 -8 459.55 59.52
    1 -3 8 464.88 32.42
    1 3 8 437.56 24.32
    -1 3 -9 17.01 9.76
    1 -3 9 11.45 13.51
    1 3 9 0.04 8.91
    1 -3 10 1790.27 64.69
    1 3 10 1648.65 50.57
    -1 3 -11 3314.73 397.52
    1 -3 11 3536.88 93.94
    1 3 11 3218.78 74.8
    1 -3 12 24.22 17.78
    1 3 12 16.66 13.25
    1 -3 13 11.34 18.37
    1 3 13 2.88 14.59
    1 -3 14 -16.52 16.47
    1 3 14 -9.84 13.96
    1 -3 15 -9.05 19.04
    1 3 15 26.54 18.83
    1 -3 16 7.57 24.08
    1 3 16 12.79 20.72
    1 -3 17 1034.39 73
    1 3 17 969.23 61.84
    -1 5 0 684.03 34.87
    1 -5 0 720.09 43.03
    1 5 0 637.32 30.6
    -1 5 -1 5087.65 144.27
    1 -5 1 5452.8 214.22
    1 5 1 5133.73 83.15
    -1 5 -2 2086.14 84.02
    1 -5 2 2164.24 76.54
    1 5 2 2021.09 54.91
    -1 5 -3 113.17 17.68
    1 -5 3 106.71 15.71
    1 5 3 87.04 17.7
    -1 5 -4 202.87 23.09
    1 -5 4 201.7 21.39
    1 5 4 205.76 25.59
    -1 5 -5 179.57 22.82
    1 -5 5 145.33 20.55
    1 5 5 110.04 21.2
    -1 5 -6 266.11 29.21
    1 -5 6 202.04 24.69
    1 5 6 210.69 28.94
    -1 5 -7 1822.66 153.17
    1 -5 7 1838.48 61.22
    1 5 7 1658.13 60.91
    1 -5 8 61.16 18.89
    1 5 8 80.75 22.48
    1 -5 9 156.66 26.25
    1 5 9 140.96 27.62
    -1 -5 -10 904.01 38.77
    1 -5 10 831.69 51.21
    -1 -5 -11 435.24 31.42
    1 -5 11 410.1 42.1
    -1 -5 -12 467.24 37.22
    1 -5 12 494.1 46.65
    1 -5 13 40.09 22.65
    1 -5 14 -19.1 18.89
    1 -5 15 133.12 37.27
    1 -5 16 195.75 41.93
    -1 7 0 475.06 36.08
    1 -7 0 548 29.04
    1 7 0 440.09 34.12
    -1 7 -1 5.34 13.92
    1 -7 1 -0.98 9.15
    1 7 1 -1.28 13.13
    -1 7 -2 2427.18 76.81
    1 -7 2 2488.79 70.55
    1 7 2 2357.2 69.71
    -1 7 -3 3624.81 107.57
    1 -7 3 3866.64 92.06
    1 7 3 3605.86 88.25
    -1 7 -4 -4.3 13.1
    1 -7 4 16.45 12.71
    1 7 4 1.01 15.11
    -1 7 -5 74.72 19.69
    1 -7 5 93.04 20.91
    1 7 5 84.82 23.43
    -1 7 -6 48.87 17.9
    1 -7 6 50.56 18.57
    1 7 6 43.91 20.14
    -1 7 -7 9.69 14.96
    1 -7 7 -10.73 14.26
    1 7 7 11.42 18.02
    -1 7 -8 312.04 33.85
    1 -7 8 367.13 38.62
    1 7 8 308.03 40.77
    1 -7 9 1906.98 74.24
    1 7 9 1762.41 76.57
    1 -7 10 344.34 42.9
    1 7 10 276.48 43.12
    1 -7 11 14.54 21.03
    1 -7 12 70.36 28.75
    1 -7 13 263.41 44.5
    1 -7 14 -3.74 26.31
    -1 9 0 1042.27 57.05
    1 9 0 1134.17 56.54
    -1 9 -1 0.16 18.38
    1 -9 1 9.13 12.55
    1 9 1 -5.51 18.92
    -1 9 -2 610.92 46.27
    1 -9 2 643.51 36.49
    1 9 2 540.66 45.98
    -1 9 -3 580.52 44.65
    1 -9 3 636.95 38.85
    1 9 3 532.72 47.53
    -1 9 -4 207.01 31.87
    1 -9 4 242.86 30.41
    1 9 4 198.96 35.02
    -1 9 -5 7.56 18.84
    1 -9 5 -4.04 16.8
    1 9 5 -26.85 18.08
    -1 9 -6 -14.84 16.61
    1 -9 6 17.02 17.92
    1 9 6 -11.37 20.3
    -1 9 -7 2 18.26
    1 -9 7 -1.12 18.11
    1 9 7 -17.76 21.68
    -1 9 -8 377.21 46.57
    1 -9 8 399.94 45.05
    1 9 8 298.81 46.15
    1 -9 9 835.99 58.46
    1 9 9 735.11 62.23
    1 -9 10 530.63 53.26
    1 9 10 442.52 56.19
    1 -9 11 -12.06 23.25
    1 9 11 -13.25 23.08
    1 -9 12 310.96 49.14
    -1 11 0 339.77 46.25
    1 11 0 435.67 49.2
    -1 11 -1 728.46 57.46
    1 11 1 571.1 52.81
    -1 11 -2 213.91 38.49
    1 11 2 216.83 40.96
    -1 11 -3 9.71 22.8
    1 11 3 0.53 25.53
    -1 11 -4 5.86 22.98
    1 11 4 0.76 23.82
    -1 11 -5 288.28 42.16
    1 11 5 291.81 47.76
    1 11 6 -19.56 25.93
    1 -11 7 303.46 56.79
    1 11 7 267.46 49.34
    -2 0 0 15.41 4.94
    2 0 0 25.06 5.73
    2 0 0 18.11 5.08
    -2 0 -1 6.73 5.14
    2 0 1 2.98 4.47
    2 0 1 -2.94 4.74
    -2 0 -2 19972.32 1101.29
    2 0 2 21956.52 1738.53
    2 0 3 5.93 5.88
    2 0 4 1119.32 46.77
    2 0 5 -2.32 6.35
    2 0 6 872.64 33.97
    2 0 7 -2.38 7.91
    2 0 8 1926.3 55.1
    2 0 9 0.26 9.92
    2 0 10 137.78 23.09
    2 0 11 9.65 13.3
    2 0 12 2564.6 78.36
    -2 0 -13 -5.28 15.63
    2 0 13 -7.36 15.56
    -2 0 -14 149.39 29.53
    2 0 14 122.12 28.91
    -2 0 -15 -3.95 18.65
    2 0 15 14.08 20.82
    -2 0 -16 96.74 29.02
    2 0 16 117.13 30.3
    -2 0 -17 34.66 24.7
    2 0 17 45.68 27.89
    -2 2 0 15.91 7.63
    2 -2 0 7.77 6.2
    2 2 0 6.23 4.42
    2 2 0 7.75 6.45
    -2 2 -1 1000.45 98.5
    2 -2 1 1089.62 101.81
    2 2 1 952.13 25.93
    -2 2 -2 683 78.09
    2 -2 2 758.7 57.86
    2 2 2 662.42 24.28
    -2 2 -3 2079.48 241.04
    2 -2 3 2210.45 119.96
    -2 2 -4 1391.01 160.55
    2 -2 4 1451.94 65.35
    2 2 4 1462.18 32.9
    -2 2 -5 1373.7 153.41
    2 -2 5 1346.27 53.33
    2 2 5 1393.17 32.77
    -2 2 -6 399.32 47.55
    2 -2 6 377.4 25.76
    2 2 6 411.22 20.71
    -2 2 -7 122.81 20.97
    2 -2 7 110.96 18.34
    2 2 7 107.61 15.05
    -2 2 -8 97.31 18.88
    2 -2 8 92.89 18.11
    2 2 8 85.93 14.52
    -2 2 -9 2354.74 237.89
    2 -2 9 2458.21 71.31
    2 2 9 2333.01 58.27
    -2 2 -10 866.01 93.22
    2 -2 10 890.45 46.12
    2 2 10 807.92 38.82
    -2 2 -11 713.95 79.92
    2 -2 11 712.41 44.89
    2 2 11 636.81 38.38
    -2 2 -12 440.99 55.55
    2 -2 12 500.14 41.84
    2 2 12 453.03 36.1
    -2 2 -13 340.64 47.31
    2 -2 13 346.72 39.61
    2 2 13 318.1 34.44
    -2 2 -14 112.85 26.31
    2 -2 14 74.32 24.33
    2 2 14 96.62 25.04
    -2 2 -15 110.24 26.95
    2 -2 15 81.08 28.58
    2 2 15 107.72 27.6
    2 -2 16 163.32 37.69
    2 2 16 164.28 33.53
    2 -2 17 238.69 43.71
    2 2 17 213.37 37.95
    -2 4 0 2814.41 117.08
    2 -4 0 3190.81 277.15
    2 4 0 2733.56 51.9
    -2 4 -1 311.94 27.12
    2 -4 1 338.1 30.41
    2 4 1 306.29 21.89
    -2 4 -2 3273.09 214.23
    2 -4 2 3611.52 202.52
    2 4 2 3201.48 62.77
    -2 4 -3 168.95 22.7
    2 -4 3 170.35 19.25
    2 4 3 164.9 20.58
    -2 4 -4 2466.34 223.22
    2 -4 4 2505.96 96.77
    2 4 4 2259.38 58.46
    -2 4 -5 181.15 25.98
    2 -4 5 201.23 21.8
    2 4 5 211.93 24.23
    -2 4 -6 70.39 15.73
    2 -4 6 82.93 17.57
    2 4 6 68.78 17.11
    -2 4 -7 4.24 9.79
    2 -4 7 -4.39 10.56
    -2 4 -8 6.5 11.07
    2 -4 8 13.86 12.99
    -2 4 -9 44.93 15.04
    2 -4 9 53.92 18.61
    2 4 9 23.34 9.91
    -2 4 -10 2189.68 267.14
    2 -4 10 2223.69 75.43
    2 4 10 2024.86 52.56
    -2 4 -11 0.15 12.76
    2 -4 11 4.8 16.23
    2 4 11 -4.31 11.03
    -2 4 -12 378.07 54.83
    2 -4 12 393.71 43.15
    2 4 12 317.76 29.6
    -2 4 -13 15.17 14.71
    2 -4 13 7.02 18.81
    2 4 13 12.42 13.07
    2 -4 14 482.94 49.89
    2 4 14 406.41 34.64
    2 -4 15 46.4 27.47
    2 4 15 18.2 17.21
    2 -4 16 216.41 42.46
    -2 6 0 673.08 40.25
    2 -6 0 788.44 53.64
    2 6 0 680.21 34.97
    -2 6 -1 2408.08 88.63
    2 -6 1 2730.63 135.66
    2 6 1 2411.31 62.92
    -2 6 -2 628.24 41.06
    2 -6 2 695.05 40.47
    2 6 2 563.42 35.62
    -2 6 -3 1574.03 81.16
    2 -6 3 1690.54 69.21
    2 6 3 1582.36 55.96
    -2 6 -4 59.51 17.66
    2 -6 4 65.55 16.55
    2 6 4 48.09 17.55
    -2 6 -5 663.69 51.31
    2 -6 5 682.97 39.49
    2 6 5 619.06 40.95
    -2 6 -6 775.94 61.88
    2 6 6 690.11 44.37
    2 -6 6 785.8 43.33
    -2 6 -7 68.93 18.61
    2 -6 7 55.84 18.49
    2 6 7 51.61 20.62
    -2 6 -8 214.96 31.15
    2 -6 8 179.41 28.59
    2 6 8 163.42 30.08
    -2 6 -9 234.14 33.38
    2 -6 9 255.18 34.21
    -2 6 -10 38.21 17.13
    2 -6 10 15.26 19.35
    -2 6 -11 1130.57 108.07
    2 -6 11 1245.26 65.78
    2 -6 12 169.66 35.16
    2 -6 13 331.24 48.25
    2 -6 14 149.71 36.46
    2 -6 15 169.5 39.97
    -2 8 0 64.31 22.85
    2 -8 0 63.74 16.33
    2 8 0 51.33 20.2
    -2 8 -1 251.36 33.69
    2 -8 1 256.79 26.14
    2 8 1 242.53 31.97
    -2 8 -2 1694.98 69.15
    2 -8 2 1850.53 67.27
    2 8 2 1664.31 64.67
    -2 8 -3 -0.75 15.99
    2 -8 3 -6.39 12.16
    2 8 3 1.31 16.9
    -2 8 -4 28.72 18.27
    2 -8 4 34.42 16.8
    2 8 4 32.64 19.94
    -2 8 -5 101.08 24.94
    2 -8 5 65.95 20.19
    2 8 5 80.73 24.83
    -2 8 -6 483.11 41.41
    2 -8 6 494.75 41.37
    2 8 6 462.17 45.29
    -2 8 -7 44.48 20.4
    2 -8 7 70.73 22.53
    2 8 7 64.54 26.17
    -2 8 -8 215.56 31.91
    2 -8 8 233.42 35.55
    2 8 8 278.76 45.12
    -2 8 -9 67.03 22.22
    2 -8 9 61.65 25.86
    2 8 9 80.04 30.49
    2 -8 10 169.81 34.75
    2 -8 11 81.98 29.52
    2 -8 12 1690.66 85.16
    2 -8 13 -5.15 24.08
    -2 10 0 214.4 37.36
    2 10 0 219.77 35.82
    -2 10 -1 402.03 46.59
    2 10 1 447.68 45.84
    -2 10 -2 112.89 29.26
    2 10 2 119.72 31.07
    -2 10 -3 699.11 53.33
    2 -10 3 704.12 45.15
    2 10 3 633.45 53.96
    -2 10 -4 286.37 40.68
    2 -10 4 363.69 38.67
    2 10 4 349.06 47.7
    -2 10 -5 375.36 44.53
    2 -10 5 443.04 42.32
    2 10 5 427 50.7
    -2 10 -6 176.82 34.4
    2 -10 6 197.22 34.34
    2 10 6 150.12 36.61
    -2 10 -7 -4.74 23.59
    2 10 7 6.89 25.37
    2 -10 7 15.1 23.05
    2 -10 8 155.32 34.26
    2 10 8 86.47 35.25
    2 -10 9 452.03 53.57
    2 10 9 391.78 56.12
    2 -10 10 203.41 41.24
    -2 12 0 352.58 51.91
    2 12 0 387.69 50.43
    -2 12 -1 6.95 26.49
    2 12 1 14.18 25.6
    -2 12 -2 63.47 32.89
    2 12 2 93.45 34.74
    -3 1 0 2040.3 226.59
    3 -1 0 2407.86 248.31
    3 1 0 2376.32 182.28
    -3 1 -1 8217.23 924.49
    3 -1 1 9692.8 1005.16
    3 1 1 10048.56 1020.4
    -3 1 -2 352.18 41.44
    3 -1 2 428.39 43.55
    3 1 2 429.8 45
    -3 1 -3 71.26 14.1
    3 -1 3 80.31 13.37
    3 1 3 81.14 11.74
    -3 1 -4 3970.89 352.59
    3 -1 4 4199.03 236.12
    3 1 4 4301.82 217.35
    -3 1 -5 4907.61 407.42
    3 -1 5 5038.66 213.83
    3 1 5 5005.11 172.27
    3 -1 6 22.17 10.42
    3 1 6 21.59 8.9
    -3 1 -6 20.08 11.22
    -3 1 -7 572.06 53.24
    3 -1 7 521.88 31.38
    3 1 7 520.35 27.57
    -3 1 -8 12.98 11.67
    3 -1 8 5.3 10.02
    3 1 8 7.15 9.78
    -3 1 -9 83.76 19.12
    3 -1 9 77.75 18.51
    3 1 9 91.67 17.73
    -3 1 -10 167.9 28.22
    3 -1 10 148.22 24.86
    3 1 10 164.47 24.28
    -3 1 -11 485.64 52.92
    3 -1 11 557.09 39.72
    3 1 11 419.52 33.88
    -3 1 -12 393.22 47.45
    3 -1 12 408.24 38.2
    3 1 12 381.65 35.28
    -3 1 -13 397.93 50.31
    3 -1 13 344.89 39.35
    3 1 13 353.19 37.07
    3 -1 14 403.65 43.93
    -3 1 -14 449.85 55.79
    3 1 14 404.83 42.03
    -3 -1 -15 842.32 74.5
    3 -1 15 817.47 58.6
    3 1 15 720.6 52.85
    -3 1 -15 910.59 97.62
    -3 -1 -16 -21.19 20.21
    -3 1 -16 -3.2 19.5
    3 -1 16 9.09 23.04
    3 1 16 -5.56 19.28
    -3 -1 -17 76.4 29.82
    -3 1 -17 83.39 29.42
    3 -1 17 51.86 28.02
    3 1 17 55.58 27.51
    -3 3 0 14 9.18
    3 -3 0 10.72 7.82
    3 3 0 12.85 5.59
    3 3 0 9.62 8
    -3 3 -1 139.16 19.98
    3 -3 1 150.62 21.06
    3 -3 2 85.09 15.04
    -3 3 -2 106.63 18.31
    -3 3 -3 942.35 104.69
    3 -3 3 953.57 68.2
    -3 3 -4 1833.61 209.79
    3 -3 4 1988 109.1
    -3 3 -5 354.78 46.96
    3 -3 5 365.38 28.56
    -3 3 -6 464.16 60.1
    3 -3 6 440.57 31.65
    3 3 6 446.59 20
    3 -3 7 2513.36 85.88
    -3 3 -7 2379.28 281.8
    3 3 7 2406.92 48.61
    -3 3 -8 186.09 30.79
    3 -3 8 178.35 25.12
    3 3 8 171.79 18.34
    -3 3 -9 620.12 79.46
    3 -3 9 612.58 39.62
    3 3 9 552.49 29.78
    3 -3 10 248.61 32.49
    -3 3 -10 274.69 41.73
    3 3 10 257.76 24.93
    -3 3 -11 330.61 49.05
    3 -3 11 296.34 34.48
    3 3 11 252.37 27.01
    -3 3 -12 1094.68 136.55
    3 3 12 1029.59 47.37
    -3 3 -13 1373.82 170.21
    3 -3 13 1435.79 69.79
    3 3 13 1320.72 56.02
    -3 3 -14 290.56 48.56
    3 -3 14 362.39 45.28
    3 3 14 214.3 31.95
    -3 3 -15 -8.9 16.78
    3 -3 15 -6.05 19.77
    3 3 15 0.71 16.84
    3 -3 16 -12.1 22.68
    3 3 16 16.05 19.28
    3 -3 17 51.61 29.44
    3 3 17 55.17 24.39
    3 -5 0 367.52 38.79
    -3 5 0 306.66 28.86
    3 5 0 321.65 24.38
    3 5 1 82.51 16.64
    -3 5 -1 94.13 19.07
    3 -5 1 103.49 17.18
    -3 5 -2 2139.24 133.99
    3 -5 2 2387.93 152.09
    3 5 2 2090.19 56.88
    -3 5 -3 2929.17 206.48
    3 -5 3 3074.55 161.98
    3 5 3 2782.58 68.3
    -3 5 -4 621.4 57.79
    3 -5 4 697.29 43.66
    3 5 4 599.24 36.22
    -3 5 -5 17.72 12.57
    3 -5 5 29.16 13.96
    3 5 5 39.42 16.67
    -3 5 -6 444.84 50.73
    3 -5 6 482.62 35.8
    -3 5 -7 1195.12 125.44
    3 -5 7 1175.36 55.58
    -3 5 -8 154.01 27.65
    3 -5 8 140.31 24.49
    -3 5 -9 1331.85 150.41
    3 -5 9 1363.27 61.28
    -3 5 -10 34.95 16.19
    3 -5 10 23.99 18.36
    -3 5 -11 20.26 15.77
    3 -5 11 15.37 18.5
    -3 5 -12 612.68 79.2
    3 -5 12 586.18 51.3
    -3 5 -13 603.54 79.13
    3 -5 13 605.65 55.23
    3 -5 14 177.82 38.65
    3 -5 15 38.68 28.79
    3 -5 16 21.93 28.09
    -3 7 0 7.87 15.62
    3 -7 0 12.83 11.42
    3 7 0 -6.14 12.86
    -3 7 -1 1547.78 70.32
    3 -7 1 1701.75 95.91
    3 7 1 1578.39 56.5
    -3 7 -2 373.72 35.92
    3 -7 2 415.56 34.33
    3 7 2 365.98 34.29
    -3 7 -3 137.93 25.8
    3 -7 3 171.71 25.23
    3 7 3 153.75 26.83
    3 7 4 567.34 42.11
    -3 7 -4 649.24 49.3
    3 -7 4 639.52 42.42
    -3 7 -5 1727.7 103.51
    3 -7 5 1971.13 77.3
    3 7 5 1612.77 66.03
    -3 7 -6 261.84 34.58
    3 -7 6 371.07 36.23
    3 7 6 258.67 36.5
    3 -7 7 35.01 19.52
    -3 7 -7 47.17 18.65
    3 7 7 33.95 21.5
    -3 7 -8 60.17 21.26
    3 -7 8 57.59 22.07
    -3 7 -9 30.43 18.05
    3 -7 9 21.55 21.05
    -3 7 -10 291.24 40.65
    3 -7 10 338.82 43.37
    -3 7 -11 834.8 77.34
    3 -7 11 933.52 62.9
    3 -7 12 333.41 48.68
    3 -7 13 -0.08 25.29
    3 -7 14 172.65 41.93
    -3 9 0 38.22 23.34
    3 -9 0 38.5 16.79
    3 9 0 47.91 21.29
    -3 9 -1 1051.57 60.8
    3 -9 1 1072.23 54.83
    3 9 1 1081.89 56.39
    -3 9 -2 518.05 46.78
    3 -9 2 645.91 42.86
    3 9 2 548.31 45.78
    -3 9 -3 -9.22 19.37
    3 -9 3 10.78 16.72
    3 9 3 18.52 20.98
    -3 9 -4 1146.08 64.59
    3 -9 4 1237.01 59.94
    3 9 4 1103.73 62.68
    -3 9 -5 488.94 46.32
    3 -9 5 561.54 44.28
    3 9 5 414.98 46.85
    -3 9 -6 160.99 31.19
    3 -9 6 179.98 31.99
    3 9 6 152.1 35.99
    -3 9 -7 7.74 20.1
    3 -9 7 37.54 23.45
    3 9 7 14.07 25.58
    -3 9 -8 4.4 20.48
    3 -9 8 15.53 21.78
    3 9 8 16.45 26.55
    -3 9 -9 20.53 22.8
    3 -9 9 27.31 24.92
    3 -9 10 111.26 32.37
    3 -9 11 940.25 70.17
    -3 11 0 24.19 26.57
    3 11 0 31.97 24.15
    -3 11 -1 18.4 26.9
    3 11 1 7.84 23.28
    -3 11 -2 249.88 43.16
    3 11 2 195.31 38.84
    -3 11 -3 724.06 60.7
    3 11 3 804.91 61.89
    -3 11 -4 430.18 52.27
    3 11 4 440.53 54.04
    -3 11 -5 55.31 28.27
    3 11 5 55.11 31.28
    -3 11 -6 -2.33 25
    3 -11 6 -9.14 22.57
    3 11 6 1.67 27.41
    -3 11 -7 186.29 43.62
    3 -11 7 154.42 36.79
    3 11 7 155.09 41.36
    -4 0 0 7715.59 797.49
    4 0 0 8959.87 847.78
    -4 0 -1 9.49 7.7
    4 0 1 7.79 7.15
    -4 0 -2 513.59 46.46
    4 0 2 607.35 65.28
    -4 0 -3 6.81 8.76
    4 0 3 -0.71 6.58
    -4 0 -4 12123.7 785.29
    4 0 4 12946.73 898.95
    -4 0 -5 -4.36 9.23
    4 0 5 0.06 7.33
    -4 0 -6 1405.36 95.67
    4 0 6 1434.63 69.25
    -4 0 -7 -8.28 9.4
    4 0 7 -2.16 8.22
    -4 0 -8 1671.22 115.14
    4 0 8 1637.33 60.71
    -4 0 -9 -1.9 12.83
    4 0 9 -4.11 10.22
    -4 0 -10 767.72 65.84
    4 0 10 811.14 43.43
    -4 0 -11 -11.05 14.56
    4 0 11 -3.34 12.11
    -4 0 -12 329.45 43.4
    4 0 12 342.68 36.27
    -4 0 -13 -18.26 16.86
    4 0 13 -2.02 16.88
    -4 0 -14 1896.62 162.35
    4 0 14 1861.34 76.38
    -4 0 -15 -1.17 20.03
    4 0 15 8 18.98
    -4 0 -16 18.3 22.38
    4 0 16 -18 19.24
    -4 0 -17 17.27 24.61
    4 0 17 -19.77 22.95
    -4 2 0 426.14 46.7
    4 -2 0 554.13 63.2
    4 2 0 492.7 39.56
    -4 2 -1 410.69 49.38
    4 -2 1 487.36 55.48
    4 2 1 506.7 52.19
    -4 2 -2 269.19 36.1
    4 -2 2 294.21 34.25
    4 2 2 316.57 36.09
    -4 2 -3 1470.18 170.05
    4 -2 3 1659.2 138.9
    4 2 3 1726.34 152.87
    -4 2 -4 1221.83 140.02
    4 -2 4 1379.8 98.84
    4 2 4 1315.76 87.04
    -4 2 -5 2080.29 228.79
    4 -2 5 2112.71 121.28
    4 2 5 2099.7 95.21
    -4 2 -6 1465.69 159.7
    4 -2 6 1442.35 74.39
    4 2 6 1541.78 56.11
    -4 2 -7 1429.64 153.82
    4 -2 7 1391.34 64.85
    4 2 7 1422.26 47.36
    -4 2 -8 483.12 58.22
    4 -2 8 485.6 35.04
    4 2 8 480.1 27.73
    -4 2 -9 431.86 54.19
    4 -2 9 410.48 33.84
    4 2 9 467.2 29.89
    -4 2 -10 459.16 58.29
    4 -2 10 473.21 37.71
    4 2 10 492.11 32.83
    -4 2 -11 1779.86 192.02
    4 -2 11 1841.56 70.95
    4 2 11 1789.95 60.08
    -4 2 -12 474.61 62.31
    4 -2 12 442.86 41.57
    4 2 12 418.89 35.47
    -4 2 -13 941.47 111.15
    4 -2 13 1026.91 60.09
    4 2 13 1006.31 52.15
    -4 2 -14 404.7 58.91
    4 -2 14 399.77 46.85
    4 2 14 359.86 40.52
    -4 2 -15 230.27 42.51
    4 -2 15 279.74 41.91
    4 2 15 256.9 37.09
    -4 2 -16 460.37 67.52
    4 -2 16 447.23 52.74
    4 2 16 423.04 46.05
    -4 -2 -17 -8.71 24.05
    4 -2 17 13.91 26.06
    4 2 17 10.56 22.74
    -4 4 0 572.76 46.18
    4 -4 0 574.42 63.93
    -4 4 -1 2.02 9.73
    4 -4 1 -2.76 8.44
    -4 4 -2 1449.36 129.29
    4 -4 2 1620.32 136.73
    -4 4 -3 253.21 33.3
    4 -4 3 287.03 30.43
    -4 4 -4 591.06 67.48
    4 -4 4 678.4 50.66
    -4 4 -5 2.04 10.51
    4 -4 5 -0.48 10.04
    -4 4 -6 3112.14 352.23
    4 -4 6 3213.76 137.58
    -4 4 -7 -8.06 11.29
    4 -4 7 7.03 12.7
    -4 4 -8 27.09 14.32
    4 -4 8 16.03 15.38
    -4 4 -9 52.44 18.84
    4 -4 9 56.56 20.2
    4 4 9 53.68 13.27
    -4 4 -10 187.13 34.63
    4 -4 10 138.74 26.39
    4 4 10 144.42 19.99
    -4 4 -11 21.05 16.07
    4 -4 11 11.19 16.72
    4 4 11 15.79 13.25
    -4 4 -12 1183.28 152.44
    4 -4 12 1328.85 67.41
    4 4 12 986.35 44.56
    -4 4 -13 36.09 18.56
    4 -4 13 32.78 21.91
    4 4 13 36.62 15.58
    -4 4 -14 506.9 73.68
    4 -4 14 519.54 53.07
    -4 4 -15 9.9 19.77
    4 -4 15 3.34 22.98
    4 -4 16 619.49 62.7
    -4 6 0 527.67 41.11
    4 -6 0 616.26 59.76
    4 6 0 523.63 32.31
    -4 6 -1 18.84 14.4
    4 -6 1 10.79 11.13
    4 6 1 2.08 12.51
    -4 6 -2 1095.19 73.23
    4 -6 2 1158.22 83.04
    4 6 2 1120.65 47.56
    -4 6 -3 1243.84 88.46
    4 -6 3 1321.79 83.08
    4 6 3 1274.38 52.66
    -4 6 -4 901.98 74.51
    4 -6 4 993.44 61.16
    4 6 4 850.2 46.11
    -4 6 -5 1416.27 116.79
    4 -6 5 1513.55 76.6
    -4 6 -6 425.4 48.34
    4 -6 6 394.48 36.96
    -4 6 -7 792.99 80.17
    4 -6 7 890.04 52.83
    -4 6 -8 730.79 78.27
    4 -6 8 807.25 51.01
    -4 6 -9 15.36 16.53
    4 -6 9 27.06 19.25
    -4 6 -10 351.66 49.13
    4 -6 10 354.85 41.37
    -4 6 -11 322.92 47.62
    4 -6 11 329.73 44.06
    -4 6 -12 53.3 22.06
    4 -6 12 66.88 27.08
    -4 6 -13 106.92 29.69
    4 -6 13 107.32 32.42
    4 -6 14 67.28 31.47
    4 -6 15 455.82 59.05
    -4 8 0 359.05 40.15
    4 -8 0 450.08 41.54
    4 8 0 454.24 37.07
    -4 8 -1 2.85 17.75
    4 -8 1 9.96 13.85
    4 8 1 -5.75 14.24
    -4 8 -2 26.4 19.21
    4 -8 2 5.89 14.12
    4 8 2 17.25 18.05
    -4 8 -3 232.59 34.89
    4 -8 3 282.8 34.24
    4 8 3 221.34 34.24
    -4 8 -4 1828.38 97.94
    4 -8 4 2058.17 89.99
    4 8 4 1766.93 72.37
    -4 8 -5 19.17 18.32
    4 -8 5 23.17 18.81
    4 8 5 26.55 22.74
    -4 8 -6 237.39 34.79
    4 -8 6 217.84 32.57
    -4 8 -7 18.38 18.83
    4 -8 7 11.75 19.63
    -4 8 -8 198.3 35.05
    4 -8 8 257.34 38.49
    -4 8 -9 10.77 19.39
    4 -8 9 9.62 21.16
    -4 8 -10 398.09 48.45
    4 -8 10 455.61 51.55
    -4 8 -11 8.68 22.33
    4 -8 11 -4.4 22.64
    4 -8 12 25.77 29.65
    -4 10 0 35.02 27.56
    4 10 0 97.5 26.28
    -4 10 -1 247.27 41.16
    4 -10 1 405.99 43.48
    4 10 1 359.56 43.1
    -4 10 -2 436.41 50.2
    4 -10 2 480.85 43.11
    4 10 2 398.78 46.04
    -4 10 -3 365.81 47.41
    4 -10 3 445.54 43.38
    4 10 3 419.3 47.65
    -4 10 -4 -6.23 22.93
    4 -10 4 8.62 20.95
    4 10 4 12.95 24.86
    -4 10 -5 393.17 48.53
    4 -10 5 390.24 44.47
    4 10 5 355.44 49.73
    -4 10 -6 -7.13 22.95
    4 -10 6 -3.64 20.83
    -4 10 -7 172.3 36.12
    4 -10 7 157.59 35.54
    -4 10 -8 70.59 28.11
    4 -10 8 92.89 31.46
    4 -10 9 8.1 27.08
    -5 -1 0 835.6 70.92
    -5 1 0 801.46 93.74
    5 -1 0 923.82 99.34
    5 1 0 916.48 86.27
    -5 -1 -1 1450.42 103.68
    -5 1 -1 1457.33 165.59
    5 -1 1 1745.99 188.01
    5 1 1 1811.98 187.25
    -5 -1 -2 60.6 13.56
    -5 1 -2 66.92 15.56
    5 -1 2 74.07 15.65
    5 1 2 70.1 14.19
    -5 -1 -3 3449.82 195.71
    -5 1 -3 3353.98 340.84
    5 -1 3 3710.96 341.96
    5 1 3 3934.48 375.56
    -5 1 -4 1353.53 135.2
    5 -1 4 1478.48 122.05
    5 1 4 1513.77 125.67
    -5 1 -5 -0.44 10.09
    5 -1 5 -2.79 8.61
    5 1 5 -2.38 7.06
    -5 1 -6 2521.49 229.77
    5 -1 6 2629.74 145.59
    5 1 6 2661.63 135.06
    -5 1 -7 3193.77 284.55
    5 -1 7 3255.39 145.76
    5 1 7 3336.24 130.45
    -5 1 -8 517.81 56.51
    5 -1 8 499.83 36.72
    5 1 8 522.28 33.33
    -5 1 -9 -0.56 13.71
    5 -1 9 -0.22 10.96
    5 1 9 -3.53 10.29
    -5 1 -10 167.51 30.68
    5 -1 10 136.65 24.85
    5 1 10 151.65 23.78
    -5 1 -11 75.45 22.95
    5 -1 11 89.81 22.12
    5 1 11 65.72 19.69
    -5 -1 -12 135.64 30.38
    -5 1 -12 129.79 29.66
    5 -1 12 131.19 27.06
    5 1 12 131.38 24.87
    -5 -1 -13 1250.79 103.24
    -5 1 -13 1199.32 126.77
    5 -1 13 1152.15 61.97
    5 1 13 1166.93 58.5
    -5 -1 -14 394.1 53
    -5 1 -14 304.51 49.57
    5 -1 14 400.23 45.2
    5 1 14 327.61 40.88
    -5 -1 -15 7.24 21.91
    -5 1 -15 11.14 23.38
    5 -1 15 15.11 21.6
    5 1 15 4.53 19.47
    -5 -1 -16 106.6 33.23
    -5 1 -16 77.85 29.84
    5 -1 16 76.66 31.06
    5 1 16 67.95 28.45
    -5 -1 -17 472.81 65.66
    -5 1 -17 521.16 74.74
    5 -1 17 550.49 58.47
    5 1 17 466.23 54.39
    -5 3 0 121.55 20.82
    5 -3 0 133.16 22.78
    5 3 0 128.73 17
    -5 3 -1 -2.13 9.3
    5 -3 1 1.65 9.03
    5 3 1 6.82 7.12
    -5 3 -2 22.79 11.42
    5 -3 2 16.83 10.98
    5 3 2 17.71 7.75
    -5 3 -3 209.76 32.07
    5 -3 3 193.71 27.05
    5 3 3 246.07 27.39
    5 -3 4 178.39 25.13
    5 3 4 168.56 18.02
    -5 3 -4 148.8 26.32
    -5 3 -5 1483.76 174.76
    5 -3 5 1590.73 105.36
    5 3 5 1590.36 82.5
    -5 3 -6 964.3 117.09
    5 -3 6 985.45 63.45
    5 3 6 938.67 41.08
    -5 3 -7 279.77 42.14
    5 -3 7 288.99 29.9
    5 3 7 281.31 20.97
    -5 3 -8 851.96 105.73
    5 -3 8 843.35 51.14
    5 3 8 767.73 33.42
    -5 3 -9 436.42 60.63
    5 -3 9 480.16 39.46
    5 3 9 395.13 27.1
    -5 3 -10 71.32 22.15
    5 -3 10 103.14 25.23
    5 3 10 60.12 16.19
    -5 3 -11 161.93 33.27
    5 -3 11 152.81 29.78
    5 3 11 129.03 22.43
    -5 3 -12 373.84 57.53
    5 -3 12 411.74 43.16
    5 3 12 393.29 34.18
    -5 3 -13 7.11 17.44
    5 -3 13 -6.44 17.96
    5 3 13 10.92 15.25
    -5 3 -14 358.18 58.47
    5 -3 14 356.73 47.31
    5 3 14 291.52 37.06
    -5 3 -15 819.34 110.59
    5 -3 15 958.05 68.06
    5 3 15 784.36 50.2
    -5 3 -16 166.35 38.54
    5 -3 16 184.46 41.57
    5 3 16 148.61 30.9
    -5 5 0 261.24 31.06
    5 -5 0 378.5 45.94
    -5 5 -1 14.53 13.27
    5 -5 1 28.33 13.44
    -5 5 -2 39.04 16.43
    5 -5 2 38.77 14.99
    -5 5 -3 5.65 12.45
    5 -5 3 -5.07 10.51
    -5 5 -4 696.34 72.78
    5 -5 4 736.2 57.85
    -5 5 -5 2907.38 285.82
    5 -5 5 3116.68 169.01
    -5 5 -6 1584.25 168.35
    5 -5 6 1660.37 89.01
    -5 5 -7 179.32 33.37
    5 -5 7 183 28.99
    -5 5 -8 17.54 14.83
    5 -5 8 31.2 18.79
    -5 5 -9 422.05 58.78
    5 -5 9 462.77 42.49
    -5 5 -10 16.92 16.47
    5 -5 10 2.39 16.45
    -5 5 -11 800.6 103.44
    5 -5 11 912.35 59.13
    -5 5 -12 -6.39 17.12
    5 -5 12 -7.18 18.34
    -5 5 -13 13.67 20.67
    5 -5 13 29.73 22.26
    -5 5 -14 335.57 56.71
    5 -5 14 327.65 48.14
    5 -5 15 414.77 55.58
    -5 7 0 -8.44 15.17
    5 -7 0 20.27 15.06
    -5 7 -1 82.23 23.5
    5 -7 1 91.95 20.81
    -5 7 -2 458.73 44.13
    5 -7 2 477.12 45.69
    -5 7 -3 390.96 42.59
    5 -7 3 410.38 41
    -5 7 -4 253.53 36.49
    5 -7 4 279.24 35.13
    -5 7 -5 2.17 16.82
    5 -7 5 15.05 15.56
    -5 7 -6 699.89 66.7
    5 -7 6 643.03 50.28
    -5 7 -7 1132.85 99.76
    5 -7 7 1164.17 65.97
    -5 7 -8 84.3 24.14
    5 -7 8 78.37 26.03
    -5 7 -9 78.07 24.89
    5 -7 9 63.52 26.03
    -5 7 -10 142.07 31.12
    5 -7 10 105.94 29.84
    -5 7 -11 10.97 20.34
    5 -7 11 12.69 23.93
    -5 7 -12 101.51 30.13
    5 -7 12 140.29 36
    5 -7 13 626.23 62.45
    -5 9 0 153.66 33.26
    5 -9 0 274.33 36.52
    5 9 0 195.53 31.53
    -5 9 -1 228.54 38.11
    5 -9 1 291.01 37.92
    5 9 1 278.85 38.38
    -5 9 -2 6.56 21.69
    5 -9 2 34.78 20.15
    -5 9 -3 697.25 56.6
    5 -9 3 693.33 52.87
    -5 9 -4 71.84 27.75
    5 -9 4 162.07 31.63
    -5 9 -5 21.84 23.2
    5 -9 5 24.74 21
    -5 9 -6 295.24 43.52
    5 -9 6 286.28 41.61
    -5 9 -7 646.05 59.29
    5 -9 7 732.8 58.1
    -5 9 -8 259.14 41.21
    5 -9 8 316.53 44.14
    -5 9 -9 -9.44 21.85
    5 -9 9 -6.2 22
    -5 9 -10 8.06 23.56
    5 -9 10 0.44 26.15
    -5 11 0 72.17 34.17
    -5 11 -1 144 38.07
    -5 11 -2 19.13 27.72
    -5 11 -3 -13.41 26.61
    -5 11 -4 247.48 45.43
    5 -11 4 220.43 39.8
    -5 11 -5 473.02 56.66
    5 -11 5 623.12 56.38
    -6 0 0 2872.46 310.26
    6 0 0 3440.15 342.72
    -6 0 -1 -6.15 8.17
    6 0 1 -1.32 8.06
    -6 0 -2 15.46 10.97
    6 0 2 14.9 9.85
    -6 0 -3 0.51 9.79
    6 0 3 -0.51 8.08
    -6 0 -4 342.73 38.35
    6 0 4 372.8 40.4
    -6 0 -5 -7.26 9.59
    6 0 5 0.17 8.17
    -6 0 -6 5847.4 446.34
    6 0 6 6282.15 376.49
    -6 0 -7 -13.22 12.3
    6 0 7 -5.27 9.84
    -6 0 -8 831.04 76.06
    6 0 8 904.49 52.68
    -6 0 -9 -11.39 13.85
    6 0 9 3.41 12.34
    -6 0 -10 299.49 41.81
    6 0 10 264.7 31.22
    -6 0 -11 3.39 17.14
    6 0 11 1.95 14.24
    -6 0 -12 135.45 32.19
    6 0 12 161.13 29.4
    -6 0 -13 -6.95 18.4
    6 0 13 0.13 16.17
    -6 0 -14 5.37 19.97
    6 0 14 11.6 20.44
    -6 0 -15 17.85 21.44
    6 0 15 -16.16 20.05
    -6 0 -16 744.23 89.77
    6 0 16 706.43 59.97
    -6 -2 0 3417.96 218.92
    -6 2 0 3294.76 345.88
    6 -2 0 3893.94 414.91
    6 2 0 3944.02 343.97
    -6 -2 -1 259.96 25.79
    -6 2 -1 248.76 35.43
    6 -2 1 282.77 38.06
    6 2 1 275.51 33.9
    -6 2 -2 1492.53 171.8
    6 -2 2 1662.36 172.8
    6 2 2 1755.86 185.5
    -6 2 -3 -1.35 9.86
    6 -2 3 -1.27 9.84
    6 2 3 -3.83 7.43
    -6 2 -4 175.62 29.9
    6 -2 4 173.98 26.23
    6 2 4 151.7 21.07
    -6 2 -5 2150.67 238.01
    6 -2 5 2381.83 174.58
    6 2 5 2249.52 160.44
    -6 2 -6 848.7 98.66
    6 -2 6 875.62 64.59
    6 2 6 832.24 54.1
    -6 2 -7 855.34 99.1
    6 -2 7 901.28 60.09
    6 2 7 892.39 48.81
    -6 2 -8 397.85 53.36
    6 -2 8 369.08 34.65
    6 2 8 337.44 27.92
    -6 2 -9 1457.99 162.11
    6 -2 9 1493.17 73.42
    6 2 9 1492.36 57.64
    -6 2 -10 -3.92 14.76
    6 -2 10 -5.4 13.28
    6 2 10 12.54 12.63
    -6 2 -11 57.59 23.19
    6 -2 11 38.02 19.86
    6 2 11 33.91 16.32
    -6 2 -12 95.55 27.62
    6 -2 12 136.05 28.9
    6 2 12 102.19 22.86
    -6 -2 -13 658.13 66.64
    -6 2 -13 666.67 87.62
    6 -2 13 717.2 54.7
    6 2 13 669.96 46.75
    -6 -2 -14 314.88 49.67
    -6 2 -14 306.97 52.96
    6 -2 14 246.58 39.33
    6 2 14 254.45 35.62
    -6 -2 -15 344.58 52.93
    -6 2 -15 393.15 63.2
    6 -2 15 338.09 47.96
    6 2 15 353.51 44.14
    -6 -2 -16 98.31 37.07
    -6 2 -16 95.01 32.12
    6 -2 16 88.98 34.26
    6 2 16 103.87 29.78
    -6 4 0 228.8 30.48
    6 -4 0 272.88 38.17
    6 4 0 271.69 28.23
    -6 4 -1 41.21 16.08
    6 -4 1 18.22 13.06
    6 4 1 31.55 10.13
    -6 4 -2 1301.87 129.68
    6 -4 2 1496.02 144.76
    -6 4 -3 1.9 12.22
    6 -4 3 13.54 12.58
    -6 4 -4 1154.12 129.15
    6 -4 4 1208.04 98.47
    -6 4 -5 91.24 22.36
    6 -4 5 93.76 20.82
    -6 4 -6 626.4 79.49
    6 -4 6 589.74 48.96
    -6 4 -7 29.69 16.38
    6 -4 7 25.19 15.64
    -6 4 -8 2186.75 259.79
    6 -4 8 2413.45 111.76
    6 4 8 2241.25 56.8
    -6 4 -9 5.75 16.33
    6 -4 9 9.53 15.83
    6 4 9 6.07 10.14
    -6 4 -10 -8.8 15.54
    6 -4 10 -11.62 14.16
    6 4 10 11.96 11.95
    -6 4 -11 118.15 29.91
    6 -4 11 106.48 27.75
    6 4 11 88.94 18.49
    -6 4 -12 71.62 25.87
    6 -4 12 38.33 22.57
    6 4 12 34.79 19.23
    -6 4 -13 1.43 18.32
    6 -4 13 2.35 20.41
    -6 4 -14 750.21 104.63
    6 -4 14 966.85 67.65
    -6 4 -15 118.52 33.53
    6 -4 15 142.63 38.33
    -6 6 0 37.62 18.29
    6 -6 0 59.36 18.68
    -6 6 -1 1806.74 119.31
    6 -6 1 2157.9 192.46
    -6 6 -2 551.84 53.25
    6 -6 2 611.58 60.51
    -6 6 -3 68.21 21.95
    6 -6 3 63.05 20.1
    -6 6 -4 616.28 63.2
    6 -6 4 718.43 59.89
    -6 6 -5 705.54 73.73
    6 -6 5 734.07 57.84
    -6 6 -6 136.79 29.7
    6 -6 6 133.13 26.36
    -6 6 -7 983.01 105.01
    6 -6 7 1097.88 67.74
    -6 6 -8 467.83 60.66
    6 -6 8 538.51 48.04
    -6 6 -9 223.27 39.99
    6 -6 9 324.45 42.78
    -6 6 -10 729.54 89.3
    6 -6 10 834.04 59.37
    -6 6 -11 102.46 28.39
    6 -6 11 102.88 30.21
    -6 6 -12 35.64 22.24
    6 -6 12 94.38 31.15
    -6 6 -13 251.38 46.34
    6 -6 13 292.36 47.79
    -6 6 -14 84.61 29.46
    6 -6 14 175.74 41.72
    -6 8 0 1859.62 92.25
    6 -8 0 2334.11 180.11
    -6 8 -1 -11.86 17.8
    6 -8 1 -20.56 15.58
    -6 8 -2 118.65 30.63
    6 -8 2 95.8 24.96
    -6 8 -3 33.56 22.76
    6 -8 3 38.22 20.75
    -6 8 -4 3.38 19.9
    6 -8 4 4.1 17.68
    -6 8 -5 9.35 20.2
    6 -8 5 4.77 18.16
    -6 8 -6 1475.03 109.55
    6 -8 6 1647.72 87.39
    -6 8 -7 68.65 26.97
    6 -8 7 86.02 27.85
    -6 8 -8 146.82 33.25
    6 -8 8 153.21 34.62
    -6 8 -9 16.97 22.6
    6 -8 9 -1.44 22.95
    -6 8 -10 300.77 46.47
    6 -8 10 372.41 50.82
    -6 8 -11 -3.71 21.93
    6 -8 11 3.81 25.25
    -6 10 0 142.84 35.84
    6 -10 0 121.06 28.99
    -6 10 -1 314.74 48.38
    6 -10 1 406.18 45.4
    -6 10 -2 143.84 35.87
    6 -10 2 108.88 28.05
    -6 10 -3 0.46 22.76
    6 -10 3 -24.6 20.83
    -6 10 -4 65.82 29.96
    6 -10 4 38.6 24.8
    -6 10 -5 205.09 41.01
    6 -10 5 308.11 44.26
    -6 10 -6 19.5 25.99
    6 -10 6 18.34 27.37
    -6 10 -7 167.23 38.89
    6 -10 7 167.22 37.27
    -6 10 -8 122.07 35.57
    6 -10 8 147.65 37.6
    -7 -1 0 2652.51 255.73
    -7 1 0 2502.96 282.52
    7 -1 0 2925.26 308.47
    7 1 0 3077.54 299.23
    -7 -1 -1 723.38 70.03
    -7 1 -1 737.74 87.96
    7 -1 1 800.76 91.7
    7 1 1 894.52 98.12
    -7 -1 -2 352.4 38.45
    -7 1 -2 361.51 47.43
    7 -1 2 428.29 52.7
    7 1 2 363.18 45.38
    -7 -1 -3 2074.53 161.35
    -7 1 -3 2029.67 217.42
    7 -1 3 2285.21 228.47
    7 1 3 2418.38 245.94
    -7 -1 -4 165.65 26.52
    -7 1 -4 139.96 26.25
    7 -1 4 161.15 26.04
    7 1 4 183.9 27.68
    -7 -1 -5 1923.33 142.16
    -7 1 -5 1842.2 187.99
    7 -1 5 1963.49 160.16
    7 1 5 2048.1 166.84
    -7 -1 -6 784.52 67.45
    -7 1 -6 716.41 79.21
    7 -1 6 801.2 65.71
    7 1 6 812.33 63.56
    -7 -1 -7 166.25 29.78
    -7 1 -7 128.45 27.49
    7 -1 7 143.01 24.76
    7 1 7 135.24 22.08
    -7 -1 -8 1303.58 104.31
    -7 1 -8 1236.04 127.84
    7 -1 8 1352.77 79.1
    7 1 8 1333.78 71.7
    -7 -1 -9 1302.28 106.66
    -7 1 -9 1444.43 148.47
    7 -1 9 1430.85 75.62
    7 1 9 1422.61 68.11
    -7 -1 -10 622.59 64.02
    -7 1 -10 582.17 70.84
    7 -1 10 608.3 45.89
    7 1 10 649.8 42.95
    -7 -1 -11 234.84 40.98
    -7 1 -11 255.38 44.14
    7 -1 11 262.82 35.77
    7 1 11 268.85 33.26
    -7 -1 -12 91.99 27.61
    -7 1 -12 93.59 29.54
    7 -1 12 86.03 26.58
    7 1 12 92.64 24.44
    -7 -1 -13 298.83 48.96
    -7 1 -13 381.76 59.02
    7 -1 13 348.23 42.85
    7 1 13 358.66 40.82
    -7 -1 -14 -2.64 23.24
    -7 1 -14 29.78 23.95
    7 -1 14 9.65 21.21
    7 1 14 7.49 20.01
    -7 -1 -15 367.81 58.2
    -7 1 -15 330.36 56.72
    7 -1 15 378.33 49.16
    7 1 15 369.37 46.01
    -7 -1 -16 226.49 46.7
    -7 1 -16 242.54 49.43
    7 -1 16 250.51 44.1
    7 1 16 290.34 45.21
    -7 3 0 1011.14 102.14
    7 -3 0 1228.58 137.85
    7 3 0 1189.41 109.05
    -7 3 -1 4180.5 425.07
    7 -3 1 4796.52 503.1
    7 3 1 4997.97 493.15
    -7 3 -2 27.67 14
    7 -3 2 13.17 13.54
    7 3 2 26.87 11.21
    -7 3 -3 472.7 61.02
    7 -3 3 534.27 59.24
    7 3 3 554.92 61.17
    -7 3 -4 0.88 12.1
    7 -3 4 10.68 13.53
    7 3 4 1.66 8.46
    -7 3 -5 15.38 15.38
    7 -3 5 29.89 15.27
    7 3 5 32.81 10.9
    -7 3 -6 256.45 41.55
    7 -3 6 258.18 33.71
    7 3 6 291.41 27.46
    -7 3 -7 858.65 106.42
    7 -3 7 928.66 66.85
    7 3 7 853.42 48.24
    -7 3 -8 288.69 46.75
    7 -3 8 317.44 36.38
    7 3 8 276.42 25.52
    -7 3 -9 25.46 19.15
    7 -3 9 16.2 17.22
    7 3 9 31.87 14.12
    -7 3 -10 142.31 33.17
    7 -3 10 169.08 32.52
    7 3 10 164.99 23.86
    -7 3 -11 877.01 113.59
    7 -3 11 872.84 58.35
    7 3 11 822.07 44.62
    -7 3 -12 84.17 27.97
    7 -3 12 97.27 28.29
    7 3 12 123.61 24.02
    -7 3 -13 143.39 35.71
    7 -3 13 164.79 35.61
    7 3 13 122.65 25.96
    -7 -3 -14 -2.24 25.27
    -7 3 -14 1.61 21.92
    7 -3 14 24.11 24.48
    7 3 14 8.53 15.11
    -7 -3 -15 19.65 26.99
    -7 3 -15 -9.47 21.46
    7 -3 15 12.97 24.47
    -7 5 0 1041.23 83.6
    7 -5 0 1166.22 126.85
    7 5 0 1185.06 102.37
    -7 5 -1 1924.24 155.25
    7 -5 1 2233.6 221.59
    -7 5 -2 1001.77 94.88
    7 -5 2 1238.82 120.13
    -7 5 -3 161.14 29.89
    7 -5 3 183.02 30.68
    -7 5 -4 69.96 21.13
    7 -5 4 93.17 23.64
    -7 5 -5 19.25 16.12
    7 -5 5 19.92 16.67
    -7 5 -6 52.8 20.91
    7 -5 6 109.95 25.57
    -7 5 -7 1133.46 131.55
    7 -5 7 1263.09 81.05
    -7 5 -8 1159.98 137.66
    7 -5 8 1241.12 75.53
    -7 5 -9 -0.78 17.15
    7 -5 9 -0.12 17.83
    -7 5 -10 253.48 46.8
    7 -5 10 257.31 38.55
    -7 5 -11 571.7 80.31
    7 -5 11 564 53.3
    -7 5 -12 -11.91 17.57
    7 -5 12 -3.38 20.65
    -7 5 -13 78.21 28.66
    7 -5 13 104.34 32.53
    -7 5 -14 5.35 21.5
    7 -5 14 -4.01 24.05
    -7 7 0 425.28 45.8
    7 -7 0 549.44 63
    -7 7 -1 23.7 19.78
    7 -7 1 34 20.66
    -7 7 -2 11.69 17.99
    7 -7 2 16.14 17.25
    -7 7 -3 661.62 62.42
    7 -7 3 805.77 71.19
    -7 7 -4 3.63 18.71
    7 -7 4 8.58 17.82
    -7 7 -5 347.73 46.86
    7 -7 5 359.36 44.27
    -7 7 -6 99.11 27.68
    7 -7 6 75.28 24.3
    -7 7 -7 25.5 22.45
    7 -7 7 -9.36 17.69
    -7 7 -8 88.85 28.06
    7 -7 8 81.62 29.25
    -7 7 -9 1531.46 151.2
    7 -7 9 1553.32 84.72
    -7 7 -10 217.1 41.58
    7 -7 10 176.47 39.08
    -7 7 -11 6.39 23.88
    7 -7 11 14.81 26.42
    -7 7 -12 1.4 23.21
    7 -7 12 27.47 27.07
    -7 9 0 228.18 40.64
    7 -9 0 285.87 41.19
    -7 9 -1 -8.37 22.06
    7 -9 1 -11.16 18.95
    -7 9 -2 39.81 26.39
    7 -9 2 74.77 25.04
    -7 9 -3 278.18 43.88
    7 -9 3 247.78 39.89
    -7 9 -4 33.97 25.69
    7 -9 4 27.48 23.77
    -7 9 -5 261.64 42.37
    7 -9 5 319.35 45.6
    -7 9 -6 55.39 28.07
    7 -9 6 64.42 28.92
    -7 9 -7 5.92 24.51
    7 -9 7 -14.29 21.19
    -7 9 -8 307.8 47.27
    7 -9 8 322.05 47.84
    -7 9 -9 425.92 56.96
    7 -9 9 430.63 56.12
    -7 11 0 91.39 38.02
    -7 11 -1 387.02 56.18
    -7 11 -2 25.74 30.62
    -8 0 0 328.48 44.04
    8 0 0 418.42 51.39
    -8 0 -1 -2.53 10.08
    8 0 1 -5.54 9.39
    -8 0 -2 2335.77 239.42
    8 0 2 2785.7 296.88
    -8 0 -3 11.53 12.5
    8 0 3 3.17 10.78
    -8 0 -4 88.52 22.05
    8 0 4 144.77 26.37
    -8 0 -5 2.03 12.2
    8 0 5 5.8 12.15
    -8 0 -6 224.66 36.28
    8 0 6 243.12 33.47
    -8 0 -7 -22.48 12.68
    8 0 7 16.39 14.05
    -8 0 -8 2001.9 184.91
    8 0 8 2135.16 120.55
    -8 0 -9 -3.22 15.33
    8 0 9 3.6 14.11
    -8 0 -10 37.22 22.32
    8 0 10 34.78 18.88
    -8 0 -11 8.14 20.33
    8 0 11 -14.47 15.23
    -8 0 -12 1212.57 128.83
    8 0 12 1262.86 66.71
    -8 0 -13 17.61 22.83
    8 0 13 15.94 19.96
    -8 0 -14 112.89 36.31
    8 0 14 159.89 34.95
    -8 0 -15 6.31 26.33
    8 0 15 -22.6 20
    -8 -2 0 606.71 60.11
    -8 2 0 575.29 68.64
    8 -2 0 696.43 82.8
    8 2 0 655.48 70.25
    -8 -2 -1 2773.92 220.25
    -8 2 -1 2736.46 302.96
    8 -2 1 3290.86 354.54
    8 2 1 3314.61 341.17
    -8 -2 -2 874.74 73.62
    -8 2 -2 788.17 95.02
    8 -2 2 938.94 105.05
    8 2 2 1001.22 110.61
    -8 -2 -3 821.11 68.47
    -8 2 -3 812.24 98.2
    8 -2 3 887.03 95.12
    8 2 3 938.16 101.27
    -8 -2 -4 238.57 32.67
    -8 2 -4 174.89 32.55
    8 -2 4 218 33.02
    8 2 4 190.98 28.67
    -8 -2 -5 -4.24 13.82
    -8 2 -5 -10.38 12.37
    8 -2 5 3.16 12.89
    8 2 5 -6.33 9.46
    -8 -2 -6 37.61 18.87
    -8 2 -6 2.71 14.99
    8 -2 6 33.56 15.73
    8 2 6 45.07 14.66
    -8 -2 -7 799.19 68.81
    -8 2 -7 734.74 90.53
    8 -2 7 830.34 66.2
    8 2 7 899.8 62.61
    -8 -2 -8 61.14 22.89
    -8 2 -8 69.08 24.13
    8 -2 8 67.6 20.77
    8 2 8 109.72 20.85
    -8 -2 -9 186.43 35.16
    -8 2 -9 212.47 40.78
    8 -2 9 183.56 31.14
    8 2 9 197.84 28.48
    -8 -2 -10 150.27 32.95
    -8 2 -10 130.86 32.9
    8 -2 10 152.82 31.86
    8 2 10 128.69 23.88
    -8 -2 -11 1053.57 94.98
    -8 2 -11 1050.98 128.82
    8 -2 11 1124.51 67.24
    8 2 11 1038.89 54.22
    -8 -2 -12 142.07 36.92
    -8 2 -12 116.77 31.97
    8 -2 12 130.7 31.96
    8 2 12 133.54 27.1
    -8 -2 -13 242.73 46.37
    -8 2 -13 320.33 57.05
    8 -2 13 266.32 42.25
    8 2 13 293.51 37.85
    -8 -2 -14 33.78 29.61
    -8 2 -14 1.17 22.16
    8 -2 14 50.21 26.72
    8 2 14 16.34 20.68
    -8 -2 -15 121.27 37.47
    -8 2 -15 159.52 41.3
    8 -2 15 134.07 36
    8 2 15 118.41 31.26
    -8 4 0 4255.88 357.18
    8 -4 0 5112.41 542.33
    8 4 0 5107.89 454.74
    -8 4 -1 85.93 22.65
    8 -4 1 120.97 26.08
    8 4 1 112.22 21.53
    -8 4 -2 271.36 39.79
    8 -4 2 355.6 47.64
    8 4 2 303 39.05
    -8 4 -3 16.08 15.97
    8 -4 3 16.97 14.26
    8 4 3 20.1 11.26
    -8 4 -4 729.96 87.68
    8 -4 4 810.23 79.56
    8 4 4 784.88 75.55
    -8 4 -5 42.3 19.47
    8 -4 5 60.84 21.83
    8 4 5 51.08 13.31
    -8 4 -6 454.76 62.99
    8 -4 6 529.44 52.51
    8 4 6 500.18 38.13
    -8 4 -7 133.35 31.05
    8 -4 7 123.96 26.68
    8 4 7 115.16 18.02
    -8 4 -8 301.87 51.02
    8 -4 8 333.05 40.53
    8 4 8 283.25 26.06
    -8 4 -9 26.81 20.24
    8 -4 9 -1.18 16.6
    8 4 9 0.92 10.37
    -8 4 -10 1320.07 164.94
    8 -4 10 1411.87 81.03
    8 4 10 1067.75 47.4
    -8 4 -11 -7.1 19.24
    8 -4 11 -18.56 17.28
    -8 4 -12 28.92 22.7
    8 -4 12 12.92 21.5
    -8 4 -13 -9.81 21.25
    8 -4 13 0.7 23.02
    -8 4 -14 294.95 55.45
    8 -4 14 280.41 47.99
    -8 6 0 -2.71 15.73
    8 -6 0 1.91 17.31
    8 6 0 -18.74 10.39
    -8 6 -1 306 42.05
    8 -6 1 360.78 49.14
    -8 6 -2 2.06 17.04
    8 -6 2 -1.37 17.05
    -8 6 -3 941.38 89.97
    8 -6 3 1080.63 98.72
    -8 6 -4 70.65 24.33
    8 -6 4 75.04 23.38
    -8 6 -5 68.03 25.23
    8 -6 5 70.24 24.5
    -8 6 -6 165.95 34.45
    8 -6 6 165.66 31.76
    -8 6 -7 325.36 50.57
    8 -6 7 379.92 45.24
    -8 6 -8 34.29 22.63
    8 -6 8 55.12 25.84
    -8 6 -9 731.33 91.03
    8 -6 9 778.17 63.48
    -8 6 -10 84.43 28.81
    8 -6 10 92.53 29.57
    -8 6 -11 411.53 63.5
    8 -6 11 497.16 55.73
    -8 6 -12 274.59 50.54
    8 -6 12 296.88 46.31
    -8 6 -13 3.19 24.1
    8 -6 13 8.41 26.08
    -8 8 0 324.29 46.03
    8 -8 0 465.39 58.03
    -8 8 -1 16.6 22.52
    8 -8 1 12.86 19.01
    -8 8 -2 1385.74 95.66
    8 -8 2 1571.83 124.47
    -8 8 -3 85.53 30.55
    8 -8 3 118.1 31.05
    -8 8 -4 1.33 21.89
    8 -8 4 -5.7 18.37
    -8 8 -5 2.38 21.66
    8 -8 5 20.21 21.87
    -8 8 -6 144.15 35.89
    8 -8 6 202.95 38.12
    -8 8 -7 11.49 23.9
    8 -8 7 -2.65 23.94
    -8 8 -8 1172.36 108.63
    8 -8 8 1241.59 81.4
    -8 8 -9 91.49 32.31
    8 -8 9 86.2 31.48
    -8 8 -10 393.2 57.38
    8 -8 10 459.11 59.39
    -8 10 0 209.92 42.42
    8 -10 0 252.7 42.16
    -8 10 -1 626.29 64.12
    8 -10 1 779.97 69.87
    -8 10 -2 13.31 27.19
    8 -10 2 11.22 25.4
    -8 10 -3 499.6 60.29
    8 -10 3 642.07 62.42
    -8 10 -4 325.47 52.79
    8 -10 4 427.51 54.88
    -8 10 -5 -4.37 27.21
    8 -10 5 7.73 27.44
    -9 -1 0 347.87 45.7
    -9 1 0 337.92 46.85
    9 -1 0 430.54 56.04
    9 1 0 436.32 53.83
    -9 -1 -1 1646.93 168.91
    -9 1 -1 1618.6 185.54
    9 -1 1 1923.28 212.02
    9 1 1 2013.8 216.58
    -9 -1 -2 732.16 78.13
    -9 1 -2 756.38 91.34
    9 -1 2 836.17 96.59
    9 1 2 823.23 94.6
    -9 -1 -3 254.14 36.27
    -9 1 -3 285.69 43.02
    9 -1 3 303.13 42.77
    9 1 3 305.63 42.51
    -9 -1 -4 441.87 51.68
    -9 1 -4 458.29 60.28
    9 -1 4 499.08 58.66
    9 1 4 530.58 60.56
    -9 -1 -5 550.63 60.37
    -9 1 -5 562.73 70.25
    9 -1 5 593.37 63.31
    9 1 5 587.67 61.5
    -9 -1 -6 163.13 31.65
    -9 1 -6 118.85 28.54
    9 -1 6 153.48 28.93
    9 1 6 137.06 25.78
    -9 -1 -7 339.41 46.45
    -9 1 -7 338.24 50.59
    9 -1 7 395.75 44.71
    9 1 7 345.09 38.92
    -9 -1 -8 -0.25 16.15
    -9 1 -8 -2.64 17.7
    9 -1 8 14.28 15.04
    9 1 8 -1.53 12.16
    -9 -1 -9 12.7 19.24
    -9 1 -9 8.18 20.11
    9 -1 9 12.8 17.67
    9 1 9 24.03 16.88
    -9 -1 -10 991.33 101.2
    -9 1 -10 1047.65 121.99
    9 -1 10 991.42 66.01
    9 1 10 969.67 60.53
    -9 -1 -11 604.42 72.85
    -9 1 -11 542.97 75.61
    9 -1 11 593.11 52.49
    9 1 11 627.29 48.72
    -9 -1 -12 715.26 84.01
    -9 1 -12 627.65 85.12
    9 -1 12 621.37 53.69
    9 1 12 694.54 51.81
    -9 -1 -13 4.99 23.91
    -9 1 -13 -21.29 20.56
    9 -1 13 4.98 22.59
    9 1 13 13.24 19.85
    -9 -1 -14 -10.57 23.33
    -9 1 -14 4.39 24.54
    9 -1 14 -3.48 21.07
    9 1 14 6.35 21.41
    -9 -1 -15 116.79 37.88
    -9 1 -15 105.3 38.43
    9 -1 15 78.88 31.71
    9 1 15 130.68 32.82
    -9 -3 0 1292.95 111.1
    -9 3 0 1179.47 122
    9 -3 0 1381.9 156.8
    9 3 0 1403.65 140.42
    -9 -3 -1 262.23 33.8
    -9 3 -1 247.88 38.66
    9 -3 1 284.27 43.65
    9 3 1 269.6 38.26
    -9 -3 -2 650.05 58.56
    -9 3 -2 580.8 72.2
    9 -3 2 669.27 79.27
    9 3 2 726.01 83.09
    -9 -3 -3 2894.32 196.32
    -9 3 -3 2692.04 296.33
    9 -3 3 3217.84 313.41
    9 3 3 3272.23 334.07
    -9 -3 -4 71.78 21.93
    -9 3 -4 90.65 24.92
    9 -3 4 86.28 24.79
    9 3 4 75.47 18.57
    -9 -3 -5 25.66 18.43
    -9 3 -5 28.92 17.73
    9 -3 5 24.52 17.3
    9 3 5 21.51 13.97
    -9 -3 -6 11.86 17.15
    -9 3 -6 -8.92 14.87
    9 -3 6 6.86 15.78
    9 3 6 8.58 11.79
    -9 -3 -7 78 24.83
    -9 3 -7 95.46 27.3
    9 -3 7 82.09 24.45
    9 3 7 73.82 18.06
    -9 -3 -8 -7.06 16.12
    -9 3 -8 -8.48 17.77
    9 -3 8 -13.78 14.42
    9 3 8 3.52 12.05
    -9 -3 -9 951.53 82.79
    -9 3 -9 972.65 122.76
    9 -3 9 1040.83 73.38
    9 3 9 893.1 51.97
    -9 -3 -10 195.92 38.94
    -9 3 -10 261.71 48.51
    9 -3 10 224.87 38.41
    9 3 10 224.81 29.11
    -9 -3 -11 46.26 26.77
    -9 3 -11 50.9 26.42
    9 -3 11 38.55 24.26
    9 3 11 38.54 18.61
    -9 -3 -12 361.54 56
    -9 3 -12 435.23 69.79
    9 -3 12 353.12 48.8
    9 3 12 320.93 35.25
    -9 -3 -13 350.08 57.23
    -9 3 -13 365.6 64.63
    9 -3 13 410.41 51.64
    9 3 13 268.85 41.45
    -9 -3 -14 -6.99 27.88
    -9 3 -14 32.39 26.86
    9 -3 14 -1.26 24.67
    -9 5 0 173.57 32.19
    9 -5 0 210.74 38.23
    9 5 0 173.2 27.78
    -9 5 -1 -18.24 15.15
    9 -5 1 19.22 18.16
    9 5 1 -1.98 11.64
    -9 5 -2 921.62 93.51
    9 -5 2 1042.68 109.82
    9 5 2 1046.05 113.73
    -9 5 -3 1011.43 105.92
    9 -5 3 1193.56 116.46
    9 5 3 1189.9 122.32
    -9 5 -4 601.77 72.75
    9 -5 4 661.53 69.79
    -9 5 -5 16.91 20.49
    9 -5 5 11.54 18.26
    -9 5 -6 28.86 20.4
    9 -5 6 15.26 20.15
    -9 5 -7 152.46 34.95
    9 -5 7 114.05 29.76
    -9 5 -8 244.26 45.52
    9 -5 8 264.64 41.13
    -9 5 -9 709.56 93.53
    9 -5 9 706.07 61.19
    -9 5 -10 478.3 71.85
    9 -5 10 533.38 55.26
    -9 5 -11 25.18 25.19
    9 -5 11 30.39 26.48
    -9 5 -12 44.6 28.71
    9 -5 12 46.31 28.91
    -9 5 -13 526.39 81.45
    9 -5 13 547.71 59.64
    -9 7 0 475 52.52
    9 -7 0 542.17 67.86
    -9 7 -1 1509.44 108.83
    9 -7 1 1857.59 173.25
    -9 7 -2 95.67 31
    9 -7 2 130.54 32.15
    -9 7 -3 23.21 22.39
    9 -7 3 27.8 22.29
    -9 7 -4 36.26 24.23
    9 -7 4 8.49 22.34
    -9 7 -5 635.51 71.39
    9 -7 5 574.26 60.06
    -9 7 -6 65.45 27.52
    9 -7 6 20.5 23.64
    -9 7 -7 481.52 64.42
    9 -7 7 566.65 58.3
    -9 7 -8 184.6 40.23
    9 -7 8 192.78 39.71
    -9 7 -9 -1.46 22.06
    9 -7 9 5.6 25.86
    -9 7 -10 13.99 24.62
    9 -7 10 26.14 28.38
    -9 7 -11 747.34 93.07
    9 -7 11 787.36 70.89
    -9 9 0 167.37 38.3
    9 -9 0 235.27 41.47
    -9 9 -1 618.69 64.25
    9 -9 1 730.83 74.14
    -9 9 -2 590.24 64.14
    9 -9 2 760.81 74.35
    -9 9 -3 56.13 30.16
    9 -9 3 41.15 26.17
    -9 9 -4 123.97 35.79
    9 -9 4 152.19 36.75
    -9 9 -5 236.21 46.04
    9 -9 5 240.59 43.29
    -9 9 -6 -1.2 26.07
    9 -9 6 8.37 26.23
    -9 9 -7 166.72 40.71
    9 -9 7 200.01 44.2
    -10 0 0 976.51 116.25
    10 0 0 1089.27 122.95
    -10 0 -1 8.69 13.66
    10 0 1 -3.14 12.77
    -10 0 -2 329.16 47.53
    10 0 2 344.47 48.69
    -10 0 -3 -16.95 12.74
    10 0 3 -2.65 12.59
    -10 0 -4 2000.79 209
    10 0 4 2348.59 231.19
    -10 0 -5 -3.13 15.71
    10 0 5 6.85 14.85
    -10 0 -6 30.69 19.89
    10 0 6 19.15 16.81
    -10 0 -7 17.43 18.38
    10 0 7 -4.32 15.17
    -10 0 -8 485.64 64.81
    10 0 8 481.95 49.19
    -10 0 -9 0.74 18.35
    10 0 9 -19.86 15.77
    -10 0 -10 2529.66 259.28
    10 0 10 2840.74 135.98
    -10 0 -11 22.43 25.18
    10 0 11 -5.82 19.5
    -10 0 -12 28.36 27.06
    10 0 12 1.71 20.4
    -10 0 -13 4.85 26.94
    10 0 13 8.12 21.54
    -10 0 -14 453.66 72.03
    10 0 14 554.52 55.6
    -10 -2 0 -6.2 12.28
    -10 2 0 8.1 14.11
    10 -2 0 -2.24 12.9
    10 2 0 9.88 14.07
    -10 -2 -1 1249.57 125.74
    -10 2 -1 1235.55 141.6
    10 -2 1 1418.27 160.44
    10 2 1 1385.17 151.56
    -10 -2 -2 522.86 59.32
    -10 2 -2 471.48 62.95
    10 -2 2 591.26 73.53
    10 2 2 563.8 69.32
    -10 -2 -3 724.93 74.65
    -10 2 -3 681.65 85.89
    10 -2 3 836.36 94.56
    10 2 3 763.02 87.26
    -10 -2 -4 412.26 49.99
    -10 2 -4 379.59 55.32
    10 -2 4 437.04 55.44
    10 2 4 427.99 52.95
    -10 -2 -5 1215.61 110.69
    -10 2 -5 1272.49 149.13
    10 -2 5 1545.65 142.24
    10 2 5 1438.96 133.58
    -10 -2 -6 21.45 20.26
    -10 2 -6 33.46 20.89
    10 -2 6 48.1 20.68
    10 2 6 52.69 19.43
    -10 -2 -7 47.91 23.46
    -10 2 -7 69.13 26.02
    10 -2 7 56.97 22.68
    10 2 7 48.74 19.2
    -10 -2 -8 257.8 44.37
    -10 2 -8 292.48 51.98
    10 -2 8 322.01 42.87
    10 2 8 261.12 34.5
    -10 -2 -9 196.64 39.8
    -10 2 -9 212.59 44.26
    10 -2 9 231.15 39.83
    10 2 9 206.39 30.93
    -10 -2 -10 384.94 58.18
    -10 2 -10 397.78 64.62
    10 -2 10 406.06 47.32
    10 2 10 361.09 40.12
    -10 -2 -11 397.5 61.68
    -10 2 -11 317.16 57.91
    10 -2 11 412.68 53.41
    10 2 11 386.82 40.76
    -10 -2 -12 94.3 35.63
    -10 2 -12 67.22 31.25
    10 -2 12 117.37 32.1
    10 2 12 91.72 25.79
    -10 -2 -13 600.77 78.4
    -10 2 -13 541.98 83.76
    10 -2 13 662.48 60.23
    10 2 13 598.72 49.95
    -10 -2 -14 15.11 28.99
    -10 2 -14 9.07 28.35
    10 -2 14 -5.39 24.18
    10 2 14 -1.62 20.82
    -10 -4 0 167.94 28.11
    -10 4 0 151.27 30.79
    10 -4 0 164.76 33.39
    10 4 0 178.92 30.63
    -10 -4 -1 24.98 16.27
    -10 4 -1 3.21 16.79
    10 -4 1 8.07 16.89
    10 4 1 13.74 14.15
    -10 -4 -2 3317.59 230.92
    -10 4 -2 3120.54 308.51
    10 -4 2 3576.24 359.56
    10 4 2 3719.48 387.66
    -10 -4 -3 276.79 39.55
    -10 4 -3 269.62 44.47
    10 -4 3 311.81 46.79
    10 4 3 294.03 41.07
    -10 -4 -4 134.15 29.32
    -10 4 -4 87.86 27.87
    10 -4 4 116.35 28.05
    10 4 4 113.11 22.34
    -10 -4 -5 46.45 22.05
    -10 4 -5 24.37 20.22
    10 -4 5 26.79 20.77
    10 4 5 30.3 15.03
    -10 -4 -6 873 75.38
    -10 4 -6 903.08 110.95
    10 -4 6 1027.98 90.93
    10 4 6 984.15 76.94
    -10 -4 -7 8.63 20.98
    -10 4 -7 22.05 22.47
    10 -4 7 26.29 21.99
    10 4 7 15.27 13.42
    -10 -4 -8 265.35 44.03
    -10 4 -8 268.14 49.69
    10 -4 8 279.23 43.61
    10 4 8 234.82 26.57
    -10 -4 -9 124.98 34.77
    -10 4 -9 68.56 29
    10 -4 9 121.8 32.24
    -10 -4 -10 16.43 23.3
    -10 4 -10 -8.62 21.76
    10 -4 10 17.98 22.09
    -10 -4 -11 46.49 28.04
    -10 4 -11 37.84 26.41
    10 -4 11 77.28 31.6
    -10 -4 -12 1117.81 105.2
    -10 4 -12 1022.65 135.84
    10 -4 12 1174.33 79.37
    -10 -4 -13 -23.44 26.63
    -10 4 -13 38.17 27.5
    10 -4 13 25.99 29.51
    -10 6 0 398.35 49.24
    10 -6 0 464.7 64.05
    10 6 0 361.06 46.36
    -10 6 -1 83.31 27.46
    10 -6 1 41.89 24.23
    10 6 1 45.8 14.91
    -10 6 -2 13.16 20.69
    10 -6 2 -12.39 17.06
    -10 6 -3 602.48 69.35
    10 -6 3 807.31 85.37
    -10 6 -4 59.13 25.4
    10 -6 4 117.24 30.1
    -10 6 -5 631.73 76.43
    10 -6 5 663.23 69.59
    -10 6 -6 174.07 39.26
    10 -6 6 223.96 39.86
    -10 6 -7 6.67 22.54
    10 -6 7 44.8 25.98
    -10 6 -8 -6.9 23.3
    10 -6 8 -0.01 20.42
    -10 6 -9 159.61 40.47
    10 -6 9 167.92 38.59
    -10 6 -10 28.16 26.54
    10 -6 10 80.46 33.8
    -10 6 -11 240.06 49.46
    10 -6 11 303.15 50.95
    -10 8 0 291.19 46.53
    10 -8 0 357.89 54.91
    -10 8 -1 42.56 27.15
    10 -8 1 31.23 26.64
    -10 8 -2 102.17 33.88
    10 -8 2 138.95 36.04
    -10 8 -3 -16.47 22.41
    10 -8 3 -3.36 23.24
    -10 8 -4 1365.23 112.71
    10 -8 4 1607.69 123.61
    -10 8 -5 21.1 27.51
    10 -8 5 5.49 25.69
    -10 8 -6 17.9 26.54
    10 -8 6 17.53 25.84
    -10 8 -7 73.93 32.91
    10 -8 7 77.84 32.68
    -10 8 -8 131.05 37.69
    10 -8 8 126.05 38.71
    -11 -1 0 -2.8 13.07
    -11 1 0 14.08 14.77
    11 -1 0 9.27 15.69
    11 1 0 1.98 14.94
    -11 -1 -1 116.13 27.4
    -11 1 -1 115.71 26.92
    11 -1 1 110.72 27.15
    11 1 1 117.19 27.65
    -11 -1 -2 218.24 38.24
    -11 1 -2 216.65 38.89
    11 -1 2 240.31 41.61
    11 1 2 250.41 41.93
    -11 -1 -3 465.56 61.02
    -11 1 -3 437.41 61.24
    11 -1 3 614.52 75.37
    11 1 3 510.18 64.92
    -11 -1 -4 222.59 39.93
    -11 1 -4 233.75 42.52
    11 -1 4 266.36 43.52
    11 1 4 266.99 42.35
    -11 -1 -5 272.64 44.92
    -11 1 -5 324.05 51.93
    11 -1 5 310.63 45.48
    11 1 5 314.82 44.24
    -11 -1 -6 418.29 57.07
    -11 1 -6 445.66 64.01
    11 -1 6 514.26 59.5
    11 1 6 497.06 56.43
    -11 -1 -7 1011.94 109.48
    -11 1 -7 999.33 119.99
    11 -1 7 1188.67 100.47
    11 1 7 1132.27 94.18
    -11 -1 -8 61.79 26.18
    -11 1 -8 61.35 27.27
    11 -1 8 33.56 22.92
    11 1 8 64.82 23.29
    -11 -1 -9 283.46 50.59
    -11 1 -9 331.2 58.34
    11 -1 9 327.51 45.54
    11 1 9 317.87 42.67
    -11 -1 -10 57.56 27.75
    -11 1 -10 42.16 27.64
    11 -1 10 84.56 28.11
    11 1 10 55.28 22.55
    -11 -1 -11 56.46 30.8
    -11 1 -11 29.91 26.04
    11 -1 11 61.37 27.8
    11 1 11 40.5 24.94
    -11 -1 -12 593.37 82.5
    -11 1 -12 692.22 97.11
    11 -1 12 696.88 61.86
    11 1 12 669.8 55.9
    -11 -1 -13 479.64 75.45
    -11 1 -13 407.84 71.23
    11 -1 13 435.92 53.91
    11 1 13 397.17 49.42
    -11 -3 0 38.81 19.5
    -11 3 0 34.49 19.32
    11 -3 0 42.48 20.52
    11 3 0 49.25 19.81
    -11 -3 -1 587.02 66.53
    -11 3 -1 592.69 73.12
    11 -3 1 648.08 82.3
    11 3 1 665.34 79.94
    -11 -3 -2 240.01 38.56
    -11 3 -2 235.97 42.59
    11 -3 2 300.43 48.15
    11 3 2 253.42 40.66
    -11 -3 -3 51.45 20.92
    -11 3 -3 41.96 21.8
    11 -3 3 51.4 21.35
    11 3 3 49.73 19.49
    -11 -3 -4 748.98 76.54
    -11 3 -4 703.44 89.22
    11 -3 4 881.09 94.87
    11 3 4 788.56 85.63
    -11 -3 -5 1458.9 128.75
    -11 3 -5 1472.56 170.72
    11 -3 5 1596.17 147.08
    11 3 5 1630.86 149.48
    -11 -3 -6 253.1 42.73
    -11 3 -6 305.15 53.13
    11 -3 6 336.5 48.02
    11 3 6 331.81 41.74
    -11 -3 -7 15.51 22.93
    -11 3 -7 35.36 23.72
    11 -3 7 39.77 24.72
    11 3 7 39.13 18.09
    -11 -3 -8 3.53 20.63
    -11 3 -8 -3.63 20.29
    11 -3 8 3.22 19.27
    11 3 8 6.81 14.65
    -11 -3 -9 65.28 29.68
    -11 3 -9 72.31 30.4
    11 -3 9 70.41 27.67
    11 3 9 50.58 19.54
    -11 -3 -10 69.16 29.51
    -11 3 -10 54.68 28.36
    11 -3 10 116.74 32.51
    11 3 10 72.54 22.63
    -11 -3 -11 468.12 66.57
    -11 3 -11 511.13 80.37
    11 -3 11 524.61 58.28
    11 3 11 346.42 36.09
    -11 -3 -12 131.37 41.5
    -11 3 -12 132.83 38.6
    11 -3 12 209.67 43.6
    -11 -5 0 -4.64 14.33
    -11 5 0 -7.5 17.25
    11 -5 0 -2.75 17.53
    11 5 0 4.02 15.21
    -11 -5 -1 73.23 22.71
    -11 5 -1 33.25 21.09
    11 -5 1 62.39 25.78
    11 5 1 73.06 21.58
    -11 -5 -2 23.12 20.79
    -11 5 -2 29.49 21.61
    11 -5 2 12.12 20.93
    11 5 2 34.39 16.92
    -11 -5 -3 58.87 24.58
    -11 5 -3 66.42 26.63
    11 -5 3 49.15 23.69
    11 5 3 92.39 20.64
    -11 -5 -4 784.9 72.11
    -11 5 -4 720.18 86.31
    11 -5 4 783.04 84.63
    11 5 4 584.97 62.48
    -11 -5 -5 965.94 83.54
    -11 5 -5 812.97 96.81
    11 -5 5 1008.16 96.66
    -11 -5 -6 122.31 32.69
    -11 5 -6 121.05 33.82
    11 -5 6 126.86 32.6
    -11 -5 -7 70.05 30.02
    -11 5 -7 25.6 24.6
    11 -5 7 50.51 26.32
    -11 -5 -8 43.27 26.36
    -11 5 -8 37.41 25.86
    11 -5 8 41.92 27.34
    -11 -5 -9 19.73 25.5
    -11 5 -9 8.07 25.33
    11 -5 9 13.83 24.32
    -11 -5 -10 41.81 28.25
    -11 5 -10 -7.15 24.18
    11 -5 10 -12.77 22.78
    -11 -5 -11 556.88 71.09
    -11 5 -11 511.74 78.94
    11 -5 11 532.47 61.47
    -11 -7 0 58.89 23.06
    -11 7 0 56.71 27.16
    11 -7 0 77.36 30.49
    -11 7 -1 14.34 23.62
    11 -7 1 24.86 25.18
    -11 7 -2 316.67 50.9
    11 -7 2 337.95 53.81
    -11 7 -3 602.2 69.64
    11 -7 3 661.73 75.89
    -11 7 -4 312.98 52.49
    11 -7 4 254.81 45.99
    -11 7 -5 -15.42 22.49
    11 -7 5 -19.38 21.58
    -11 7 -6 100.14 33.27
    11 -7 6 150.28 37.72
    -11 7 -7 346.57 59.84
    11 -7 7 391.41 57.54
    -11 7 -8 -15.13 24.62
    11 -7 8 19.29 28.14
    -11 9 0 3.36 27.49
    11 -9 0 14.5 27.33
    -11 9 -1 91.69 36.74
    11 -9 1 50.32 28.78
    -11 9 -2 152.28 41.36
    11 -9 2 139.68 40.31
    -11 9 -3 582.94 68.91
    11 -9 3 642.26 72.88
    -12 0 0 1392.66 164.1
    12 0 0 1617.53 181.57
    -12 0 -1 0.71 14.97
    12 0 1 0.79 17.04
    -12 0 -2 270.09 46.08
    12 0 2 326.26 51.12
    -12 0 -3 -3.2 15.98
    12 0 3 -9.15 15.17
    -12 0 -4 765.64 95.03
    12 0 4 901.75 100.27
    -12 0 -5 -22.55 16.36
    12 0 5 20.24 19.06
    -12 0 -6 1656.78 184.26
    12 0 6 1744.2 154.27
    -12 0 -7 -2.11 19.75
    12 0 7 2.16 18.06
    -12 0 -8 -0.82 20.21
    12 0 8 18.61 20.68
    -12 0 -9 -11.88 21.8
    12 0 9 18.44 20.84
    -12 0 -10 -8.11 24.44
    12 0 10 -0.15 21.84
    -12 0 -11 -3.62 26.43
    12 0 11 -24.22 20.87
    -12 0 -12 379.78 67.55
    12 0 12 446.12 53.98
    -12 -2 0 285.5 45.92
    -12 2 0 321.15 50.75
    12 -2 0 322.65 52.76
    12 2 0 266.93 44.55
    -12 -2 -1 118.77 28.6
    -12 2 -1 111.11 29.09
    12 -2 1 140.86 32.93
    12 2 1 129.15 29.6
    -12 -2 -2 35.41 20.74
    -12 2 -2 44.82 22.32
    12 -2 2 44.49 21.53
    12 2 2 53.12 22.23
    -12 -2 -3 359.41 52.82
    -12 2 -3 360.08 55.77
    12 -2 3 405.73 58.15
    12 2 3 426.22 57.98
    -12 -2 -4 246.1 44.11
    -12 2 -4 253.99 46.88
    12 -2 4 256.46 44.22
    12 2 4 269.04 43.57
    -12 -2 -5 802.34 91.27
    -12 2 -5 794.7 101.35
    12 -2 5 914.36 95.94
    12 2 5 908.45 93.7
    -12 -2 -6 369.96 55.19
    -12 2 -6 354.89 57.87
    12 -2 6 412.2 55.37
    12 2 6 368.23 48.47
    -12 -2 -7 815.22 93.11
    -12 2 -7 800.36 104.08
    12 -2 7 855.96 82.28
    12 2 7 906.77 80.15
    -12 -2 -8 212.31 43.02
    -12 2 -8 255.02 51.49
    12 -2 8 289.44 46.47
    12 2 8 285.83 40.37
    -12 -2 -9 -0.75 23.03
    -12 2 -9 15.63 25.41
    12 -2 9 30.21 23.96
    12 2 9 15.03 19.66
    -12 -2 -10 36.39 29.06
    -12 2 -10 47.7 28.65
    12 -2 10 56.59 28.29
    12 2 10 79.52 27.36
    -12 -2 -11 87.19 36.67
    -12 2 -11 83.11 35.16
    12 -2 11 102.15 34.23
    12 2 11 78.75 27.35
    -12 -2 -12 70.61 36.53
    -12 2 -12 -9.09 25.94
    12 -2 12 4.72 26.25
    12 2 12 40.53 24.13
    -12 -4 0 -8.58 14.86
    -12 4 0 -0.73 18.65
    12 -4 0 11.3 20.34
    12 4 0 -5.1 16.38
    -12 -4 -1 114.4 28.91
    -12 4 -1 107.07 29.67
    12 -4 1 140.57 34.92
    12 4 1 114.94 27.58
    -12 -4 -2 190.26 37.15
    -12 4 -2 140.86 34.52
    12 -4 2 177.12 37.72
    12 4 2 180.96 33.61
    -12 -4 -3 6.22 18.85
    -12 4 -3 10.63 20.33
    12 -4 3 -13.02 16.91
    12 4 3 -3 14.83
    -12 -4 -4 1655.22 147.18
    -12 4 -4 1633.43 177.77
    12 -4 4 1883.71 179.69
    12 4 4 1738.19 170.83
    -12 -4 -5 72.7 28.77
    -12 4 -5 44.39 25.43
    12 -4 5 20.56 22.37
    12 4 5 10.32 15.76
    -12 -4 -6 167.05 37.96
    -12 4 -6 157.35 39.87
    12 -4 6 211.5 41.73
    12 4 6 160.8 26.01
    -12 -4 -7 112.02 33.85
    -12 4 -7 81.38 32.4
    12 -4 7 68.03 30.41
    12 4 7 64.62 19.61
    -12 -4 -8 850.06 89.87
    -12 4 -8 747.05 100.52
    12 -4 8 884.5 80.09
    -12 -4 -9 3.82 25.04
    -12 4 -9 1.31 23.11
    12 -4 9 11.74 23.47
    -12 -4 -10 68.6 32.53
    -12 4 -10 150.69 41.3
    12 -4 10 121.21 34.56
    -12 -4 -11 41.07 31.29
    -12 4 -11 48.36 31.3
    12 -4 11 7.13 29.32
    -12 -6 0 376.79 49.91
    -12 6 0 361.39 52.84
    12 -6 0 362.8 58.98
    12 6 0 301.25 47.47
    -12 -6 -1 139.3 31.6
    -12 6 -1 177.93 38.81
    12 -6 1 146.86 37.45
    -12 -6 -2 388.4 52.48
    -12 6 -2 356.01 54.43
    12 -6 2 451.35 64.61
    -12 -6 -3 218.84 40.7
    -12 6 -3 156.96 38.77
    12 -6 3 202.86 43.24
    -12 -6 -4 52.65 27.15
    -12 6 -4 56.32 27.92
    12 -6 4 40.83 26.52
    -12 -6 -5 224.46 44.18
    -12 6 -5 147.66 39.65
    12 -6 5 210.27 43.81
    -12 -6 -6 81.68 33.45
    -12 6 -6 95.8 34.78
    12 -6 6 89.12 34
    -12 -6 -7 409.02 60.04
    -12 6 -7 352.24 60.43
    12 -6 7 377.01 55.37
    -12 -6 -8 146.46 41.34
    -12 6 -8 142.97 41.57
    12 -6 8 211.97 45.15
    -12 -6 -9 154.89 42.96
    -12 6 -9 100.99 37.23
    12 -6 9 92.25 35.99
    -12 8 0 486.39 59.15
    12 -8 0 548.09 74.46
    -12 -8 -1 4.85 18.83
    -12 8 -1 15.6 26.05
    12 -8 1 1.7 26.71
    -12 -8 -2 265.11 43.49
    -12 8 -2 244.1 46.93
    12 -8 2 251.73 49.09
    -12 8 -3 2.44 26.72
    12 -8 3 17.65 27.21
    -12 8 -4 39.82 33.2
    12 -8 4 30.75 33.5
    -12 8 -5 -5.67 27.64
    -13 -1 0 343.74 53.43
    -13 1 0 376.72 56.35
    13 -1 0 362.16 57.44
    13 1 0 398.43 59.91
    -13 -1 -1 -8.01 16.06
    -13 1 -1 0.31 17.55
    13 -1 1 14.54 19.04
    13 1 1 28.6 21.34
    -13 -1 -2 -7.41 18.6
    -13 1 -2 7.76 19
    13 -1 2 4.99 19.67
    13 1 2 11.08 19.48
    -13 -1 -3 125.16 33.96
    -13 1 -3 98.08 30.7
    13 -1 3 120.41 31.84
    13 1 3 117.08 30.61
    -13 -1 -4 175.34 39.18
    -13 1 -4 159.69 37.29
    13 -1 4 188.31 38.66
    13 1 4 154.35 35.08
    -13 -1 -5 1111.06 129.28
    -13 1 -5 1112.32 135.52
    13 -1 5 1201.53 122.22
    13 1 5 1128.26 115.22
    -13 -1 -6 245.73 47.81
    -13 1 -6 273.71 52.66
    13 -1 6 295.59 50.5
    13 1 6 298.38 47.61
    -13 -1 -7 40.57 26.79
    -13 1 -7 -16.1 19.7
    13 -1 7 3.02 20.69
    13 1 7 27.87 21.63
    -13 -1 -8 34.41 25.36
    -13 1 -8 17.86 25.19
    13 -1 8 20.82 25.46
    13 1 8 32.83 24.8
    -13 -1 -9 644.77 87.03
    -13 1 -9 661.42 93.91
    13 -1 9 744.95 71.42
    13 1 9 688.21 65.28
    -13 -1 -10 6.05 26.89
    -13 1 -10 38.86 31.16
    13 -1 10 30.52 25.65
    13 1 10 46.5 26.18
    -13 -1 -11 237 52.88
    -13 1 -11 296.83 60.98
    13 -1 11 279.83 47.14
    13 1 11 239.66 42.84
    -13 -3 0 722.38 89.84
    -13 3 0 729.16 84.59
    13 -3 0 786.34 100.04
    13 3 0 715.17 88.32
    -13 -3 -1 183.15 36.86
    -13 3 -1 174.69 38.04
    13 -3 1 196.6 40.46
    13 3 1 211.56 40.27
    -13 -3 -2 16.83 21.16
    -13 3 -2 13.92 20.27
    13 -3 2 23.48 21.78
    13 3 2 -22.12 15.84
    -13 -3 -3 419.12 60.49
    -13 3 -3 377.24 59.37
    13 -3 3 415.69 61.44
    13 3 3 446.77 60.86
    -13 -3 -4 70.59 29.51
    -13 3 -4 102.79 33.5
    13 -3 4 139.31 35.78
    13 3 4 127.29 30.7
    -13 -3 -5 9.6 22.25
    -13 3 -5 18.92 24.75
    13 -3 5 -24.77 19.03
    13 3 5 -5.83 16.44
    -13 -3 -6 588.47 76.32
    -13 3 -6 583.66 81.82
    13 -3 6 661.48 75.1
    13 3 6 632.15 67.15
    -13 -3 -7 1095.91 118.73
    -13 3 -7 960.87 121.89
    13 -3 7 1112.07 101.48
    13 3 7 1069.9 89.89
    -13 -3 -8 55.61 30.6
    -13 3 -8 43.83 29.48
    13 -3 8 43.4 27.19
    13 3 8 35.55 19.65
    -13 -3 -9 8.4 24.73
    -13 3 -9 -14.22 22.59
    13 -3 9 -5.57 22.68
    13 3 9 0.33 15.45
    -13 -3 -10 19.34 27.86
    -13 3 -10 13.73 26.83
    13 -3 10 20.37 28.48
    -13 -5 0 15.03 20.43
    -13 5 0 23.85 24.06
    13 -5 0 72.02 29.76
    13 5 0 21.1 21.48
    -13 -5 -1 470.75 61.52
    -13 5 -1 430.5 60.08
    13 -5 1 443.39 67.29
    13 5 1 464.74 62.57
    -13 -5 -2 50.92 24.21
    -13 5 -2 41.27 25.69
    13 -5 2 66.46 30.83
    13 5 2 34.45 19.23
    -13 -5 -3 299.8 48.99
    -13 5 -3 320.15 54.78
    13 -5 3 318.67 54.23
    13 5 3 247.4 50.16
    -13 -5 -4 -21.73 21.45
    -13 5 -4 -3.04 21.02
    13 -5 4 -11.65 22.73
    -13 -5 -5 11.82 25.36
    -13 5 -5 29.16 28.07
    13 -5 5 39.92 25.35
    -13 -5 -6 353.44 57.7
    -13 5 -6 426.62 69.09
    13 -5 6 353.93 54.49
    -13 -5 -7 421.28 64.98
    -13 5 -7 479.71 74.2
    13 -5 7 491.18 65
    -13 -5 -8 275.14 53.11
    -13 5 -8 238.02 51.16
    13 -5 8 267.01 49.65
    -13 7 0 48.41 28.04
    13 -7 0 66.09 33.78
    -13 -7 -1 -4.11 20.49
    -13 7 -1 34.14 27.13
    13 -7 1 -13.01 23.9
    -13 -7 -2 60.53 28.69
    -13 7 -2 35.51 27.86
    13 -7 2 54.5 33.52
    -13 -7 -3 6.01 26.84
    -13 7 -3 22.41 27.65
    13 -7 3 14.41 27.86
    -13 -7 -4 76.59 33.38
    -13 7 -4 43.72 32.6
    13 -7 4 126.26 37.13
    -13 -7 -5 207.47 45.23
    -13 7 -5 239.24 51.54
    13 -7 5 230.92 48.1
    -14 0 0 106.98 29.7
    14 0 0 137.1 35.21
    -14 0 -1 1.87 18.43
    14 0 1 31.32 22.12
    -14 0 -2 402.53 62.49
    14 0 2 478.41 69.15
    -14 0 -3 18.14 21.9
    14 0 3 27.9 23.2
    -14 0 -4 115.16 33.85
    14 0 4 115.83 32.88
    -14 0 -5 -4.25 20.42
    14 0 5 -2.03 19.61
    -14 0 -6 135.7 38.97
    14 0 6 106.64 33.11
    -14 0 -7 18.07 25.37
    14 0 7 3.13 21.38
    -14 0 -8 530.79 79.61
    14 0 8 637.78 70.11
    -14 0 -9 -5.76 23.92
    14 0 9 -4.41 22.26
    -14 0 -10 256.97 56.72
    14 0 10 306.23 49.5
    -14 -2 0 287.03 49.5
    -14 2 0 252.3 46.68
    14 -2 0 273.92 50.32
    14 2 0 247.7 45.56
    -14 -2 -1 640.78 85.73
    -14 2 -1 638.76 82.81
    14 -2 1 717.49 93.91
    14 2 1 718.14 91.73
    -14 -2 -2 18.79 22.28
    -14 2 -2 37.16 25.63
    14 -2 2 37.6 25.4
    14 2 2 10.16 22.69
    -14 -2 -3 -0.38 21.06
    -14 2 -3 11.34 22.78
    14 -2 3 -15.19 19.89
    14 2 3 -4.83 20.87
    -14 -2 -4 179.2 40.49
    -14 2 -4 136.87 36.9
    14 -2 4 150.53 37.15
    14 2 4 126.28 33.01
    -14 -2 -5 115.33 37.18
    -14 2 -5 83.01 31.17
    14 -2 5 110.03 33.54
    14 2 5 96.61 29.57
    -14 -2 -6 323.43 57.06
    -14 2 -6 302.71 57.26
    14 -2 6 415.01 62.19
    14 2 6 440.48 58.54
    -14 -2 -7 134.5 40.18
    -14 2 -7 175.59 44.02
    14 -2 7 148.53 39.9
    14 2 7 217.43 39.8
    -14 -2 -8 76.99 35.39
    -14 2 -8 101.42 37.38
    14 -2 8 129.15 37.4
    14 2 8 65.16 27.78
    -14 -2 -9 335.81 61.07
    -14 2 -9 303.98 61.13
    14 -2 9 365.07 55.91
    14 2 9 340.55 47.72
    -14 -4 0 506.25 69.45
    -14 4 0 472.51 63.16
    14 -4 0 566.52 80.87
    14 4 0 552.44 74.17
    -14 -4 -1 97.27 30.31
    -14 4 -1 119.17 33.84
    14 -4 1 92.53 32.01
    14 4 1 106.25 30.14
    -14 -4 -2 123.33 33.86
    -14 4 -2 146.12 36.82
    14 -4 2 160.67 40.61
    14 4 2 81.48 27.99
    -14 -4 -3 237.02 46.43
    -14 4 -3 225.62 47.87
    14 -4 3 257.56 48.49
    14 4 3 259.29 43.78
    -14 -4 -4 43.06 28.87
    -14 4 -4 46.26 29.33
    14 -4 4 97.89 33.72
    14 4 4 38.9 21.25
    -14 -4 -5 -9.05 24.36
    -14 4 -5 -7.6 23.45
    14 -4 5 37.37 28.78
    14 4 5 18.86 16.13
    -14 -4 -6 780.79 95
    -14 4 -6 864.28 108.48
    14 -4 6 912.45 94.84
    -14 -4 -7 -4.62 26.52
    -14 4 -7 23.85 29.49
    14 -4 7 0.22 26.61
    -14 -4 -8 150.84 42.03
    -14 4 -8 133.52 42.79
    14 -4 8 157.49 42.86
    -14 -6 0 83.79 27.96
    -14 6 0 98.64 35.69
    14 -6 0 63.65 31.99
    -14 -6 -1 346.85 54.32
    -14 6 -1 337.4 54.18
    14 -6 1 359.5 61.47
    -14 -6 -2 296.63 51.37
    -14 6 -2 221.8 46.88
    14 -6 2 266.14 52.83
    -14 -6 -3 15.34 26.43
    -14 6 -3 3.37 25.41
    14 -6 3 -3.76 28.9
    -14 -6 -4 54.82 30.08
    -14 6 -4 48.84 34.72
    14 -6 4 78.84 34.96
    -14 -6 -5 71.55 35.01
    -14 6 -5 101.81 38.15
    14 -6 5 141.1 39.88
    -15 -1 0 431.03 65.78
    -15 1 0 433.33 64.69
    15 -1 0 504.51 75.87
    15 1 0 443.48 68.64
    -15 -1 -1 792.12 104.05
    -15 1 -1 779.54 100.47
    15 -1 1 916.4 115.12
    15 1 1 867.25 108.34
    -15 -1 -2 172.17 40.77
    -15 1 -2 183.58 42.31
    15 -1 2 226.27 47.8
    15 1 2 141.32 37.66
    -15 -1 -3 34.89 26.88
    -15 1 -3 47.67 28.51
    15 -1 3 44.23 28.59
    15 1 3 54.96 27.54
    -15 -1 -4 -13.08 23.46
    -15 1 -4 49.21 28.07
    15 -1 4 16.9 25.69
    15 1 4 -24.39 20.77
    -15 -1 -5 118.61 39.99
    -15 1 -5 106.74 36.58
    15 -1 5 123.15 35.51
    15 1 5 134.29 35.68
    -15 -1 -6 13.6 26.63
    -15 1 -6 23.49 27.36
    15 -1 6 10.48 26
    15 1 6 1.61 24.65
    -15 -1 -7 174.01 44.33
    -15 1 -7 192.69 46.67
    15 -1 7 213.75 44.23
    15 1 7 188.11 39.69
    -15 -1 -8 256.41 55.26
    -15 1 -8 221.68 50.93
    15 -1 8 274.59 50.18
    15 1 8 256.14 46.32
    -15 -3 0 282.85 50.74
    -15 3 0 199.3 42.42
    15 -3 0 342.54 59.88
    15 3 0 260.92 49.95
    -15 -3 -1 140.32 37.1
    -15 3 -1 125.98 36.15
    15 -3 1 155.3 39.46
    15 3 1 207 43.67
    -15 -3 -2 32.78 25.61
    -15 3 -2 0.68 23.28
    15 -3 2 22.94 25.5
    15 3 2 2.96 23.3
    -15 -3 -3 517.52 75.87
    -15 3 -3 485.93 72.14
    15 -3 3 598.14 81.71
    15 3 3 601.63 78.3
    -15 -3 -4 32.9 27.62
    -15 3 -4 41.91 28.34
    15 -3 4 50.68 29.67
    15 3 4 20.78 23.86
    -15 -3 -5 133.37 40.21
    -15 3 -5 144.03 42.05
    15 -3 5 200.31 46.63
    15 3 5 112.83 29.38
    -15 -3 -6 -34.71 24.15
    -15 3 -6 9.67 28.57
    15 -3 6 7.51 25.33
    15 3 6 -3.54 20.48
    -15 -3 -7 -11.81 27.04
    -15 3 -7 -15.47 24.42
    15 -3 7 12.22 25.79
    15 3 7 13.86 18.36
    -15 -5 0 160.02 34.58
    -15 5 0 161.85 41.55
    15 -5 0 224.73 49.9
    15 5 0 189.03 39.72
    -15 -5 -1 65.51 29.2
    -15 5 -1 51.17 31.85
    15 -5 1 78.8 35
    15 5 1 46 23.42
    -15 -5 -2 131.41 37.75
    -15 5 -2 126.53 38.69
    15 -5 2 166.34 45.73
    -15 -5 -3 433.49 67.8
    -15 5 -3 324.89 59.1
    15 -5 3 441.11 69.17
    -15 -5 -4 19.87 28.58
    -15 5 -4 48.5 30.26
    15 -5 4 3.5 31.69
    -16 0 0 825.69 105.36
    16 0 0 838 109.48
    -16 0 -1 -3.93 24.6
    16 0 1 -22.23 24.19
    -16 0 -2 -19.66 22.01
    16 0 2 22.15 25.65
    -16 0 -3 8.18 24.57
    16 0 3 0.8 25.31
    -16 0 -4 1077.28 137.63
    16 0 4 1258.69 137.54
    -16 0 -5 44.11 31.55
    16 0 5 41.49 28.39
    -16 0 -6 10.49 26.48
    16 0 6 -15.37 25.79
    -16 -2 0 51.03 27.05
    -16 2 0 58.01 28.82
    16 -2 0 20.1 27.5
    16 2 0 9.01 25.95
    -16 -2 -1 220.09 47.71
    -16 2 -1 255.09 51.49
    16 -2 1 247.23 51.21
    16 2 1 229.87 47.32
    -16 -2 -2 338.33 60
    -16 2 -2 235.1 48.29
    16 -2 2 331.13 59.81
    16 2 2 322.15 56.11
    -16 -2 -3 310.25 57.8
    -16 2 -3 299.04 55.64
    16 -2 3 314.86 58.65
    16 2 3 306.02 53.8
    -16 -2 -4 153.38 42.3
    -16 2 -4 121.48 40.56
    16 -2 4 175.7 44.32
    16 2 4 228.77 47.48
    -16 -2 -5 48.34 33.12
    -16 2 -5 43.33 32.08
    16 -2 5 36.74 30.88
    16 2 5 115.86 35.92
    -16 -4 0 104.1 30.67
    -16 4 0 136.9 38.64
    16 -4 0 137.75 42.69
    16 4 0 107.58 36.85
    -16 -4 -1 23.95 27.28
    -16 4 -1 15.2 26.79
    16 -4 1 28.5 29.32
    16 4 1 20.67 26.16
    -16 -4 -2 432.98 70.15
    -16 4 -2 513.12 74.13
    16 -4 2 512.56 78.43
    16 4 2 560.11 76.25
    -16 -4 -3 -6.63 25.12
    -16 4 -3 -7.25 25.51
    16 -4 3 3.97 26.28
    16 4 3 -2.16 19.33
    -17 -1 0 1.58 24.28
    -17 1 0 3.51 25.11
    17 -1 0 12.51 29.71
    17 1 0 -0.14 26.89
    -17 -1 -1 -6.28 25.04
    -17 1 -1 56.26 31.14
    17 -1 1 16.64 27.51
    17 1 1 29.54 30.55
    -17 -1 -2 252.49 52.91
    -17 1 -2 263.33 55.25
    17 -1 2 314.42 60.02
    17 1 2 297.27 56.2
_refine_special_details     ?
_reflns_number_total     2022
_reflns_number_gt     1594
_reflns_threshold_expression     'I > 2\s(I)'
_refine_ls_structure_factor_coef     Fsqd
_refine_ls_matrix_type     full
_refine_ls_R_factor_all     0.0425
_refine_ls_R_factor_gt     0.0297
_refine_ls_wR_factor_gt     0.0615
_refine_ls_wR_factor_ref     0.0650
_refine_ls_goodness_of_fit_ref     0.932
_refine_ls_restrained_S_all     0.932
_refine_ls_number_reflns     2022
_refine_ls_number_parameters     124
_refine_ls_number_restraints     0
_refine_ls_hydrogen_treatment     constr
_refine_ls_weighting_scheme     calc
_refine_ls_weighting_details
                      'w=1/[\s^2^(Fo^2^)+(0.0096P)^2^] where P=(Fo^2^+2Fc^2^)/3'
_atom_sites_solution_hydrogens     geom
_atom_sites_solution_primary     direct
_atom_sites_solution_secondary     ?
_refine_ls_shift/su_max     0.001
_refine_ls_shift/su_mean     0.000
_refine_diff_density_max     0.710
_refine_diff_density_min     -0.475
_refine_ls_extinction_method     none
_refine_ls_extinction_coef     .
loop_
    _atom_type_symbol
    _atom_type_description
    _atom_type_scat_dispersion_real
    _atom_type_scat_dispersion_imag
    _atom_type_scat_source
    'C' 'C' 0.0033 0.0016
                         'International Tables Vol C Tables 4.2.6.8 and 6.1.1.4'
    'H' 'H' 0.0000 0.0000
                         'International Tables Vol C Tables 4.2.6.8 and 6.1.1.4'
    'Cu' 'Cu' 0.3201 1.2651
                         'International Tables Vol C Tables 4.2.6.8 and 6.1.1.4'
    'Fe' 'Fe' 0.3463 0.8444
                         'International Tables Vol C Tables 4.2.6.8 and 6.1.1.4'
    'N' 'N' 0.0061 0.0033
                         'International Tables Vol C Tables 4.2.6.8 and 6.1.1.4'
_computing_data_collection
;
SAINT (Bruker, 2013)
;
_computing_cell_refinement
;
APEX (Bruker, 2013)
;
_computing_data_reduction
;
SAINT (Bruker, 2013)
;
_computing_structure_solution
;
SHELXS (Sheldrick, 2008)
;
_computing_structure_refinement
;
SHELXL (Sheldrick, 2015)
;
_computing_molecular_graphics
;
<i>OLEX2</i> (Dolomanov <i>et al.</i>,  2009)
;
_computing_publication_material
;
<i>OLEX2</i> (Dolomanov <i>et al.</i>,  2009)
;
loop_
    _atom_site_type_symbol
    _atom_site_label
    _atom_site_fract_x
    _atom_site_fract_y
    _atom_site_fract_z
    _atom_site_U_iso_or_equiv
    _atom_site_adp_type
    _atom_site_calc_flag
    _atom_site_occupancy
    _atom_site_disorder_assembly
    _atom_site_disorder_group
    Fe Fe1 0.750000 0.250000 0.500000 0.00838(13) Uani d 1 . .
    N N3 0.67750(17) 0.4182(2) 0.55164(15) 0.0112(5) Uani d 1 . .
    C C6 0.6721(2) 0.4390(3) 0.64784(18) 0.0130(6) Uani d 1 . .
    H H6 0.690965 0.363327 0.691266 0.016 Uiso calc 1 . .
    Cu Cu1 0.56898(3) -0.12263(4) 0.69244(2) 0.01200(10) Uani d 1 . .
    C C5 0.6397(2) 0.5687(3) 0.68428(19) 0.0149(6) Uani d 1 . .
    H H5 0.636763 0.579116 0.752586 0.018 Uiso calc 1 . .
    N N4 0.61203(18) 0.6806(2) 0.62788(16) 0.0123(5) Uani d 1 . .
    C C4 0.6133(2) 0.6591(3) 0.53050(18) 0.0116(6) Uani d 1 . .
    C C3 0.6452(2) 0.5271(3) 0.49461(18) 0.0126(6) Uani d 1 . .
    H H3 0.644046 0.513708 0.426328 0.015 Uiso calc 1 . .
    C C7 0.5820(3) 0.7817(3) 0.46507(19) 0.0193(7) Uani d 1 . .
    H H7A 0.621459 0.868000 0.485232 0.023 Uiso calc 1 . .
    H H7B 0.509562 0.802998 0.474233 0.023 Uiso calc 1 . .
    C C8 0.5965(3) 0.7554(3) 0.35783(19) 0.0205(7) Uani d 1 . .
    H H8A 0.574269 0.840394 0.320653 0.031 Uiso calc 1 . .
    H H8B 0.668292 0.736985 0.347349 0.031 Uiso calc 1 . .
    H H8C 0.556167 0.671850 0.336328 0.031 Uiso calc 1 . .
    N N2 0.64347(17) 0.2077(2) 0.40162(15) 0.0104(5) Uani d 1 . .
    C C2 0.5888(2) 0.1671(3) 0.33956(19) 0.0123(6) Uani d 1 . .
    N N1 0.68194(18) 0.1220(2) 0.59018(15) 0.0121(5) Uani d 1 . .
    C C1 0.6394(2) 0.0361(3) 0.63471(18) 0.0130(6) Uani d 1 . .
loop_
    _atom_site_aniso_label
    _atom_site_aniso_U_11
    _atom_site_aniso_U_22
    _atom_site_aniso_U_33
    _atom_site_aniso_U_12
    _atom_site_aniso_U_13
    _atom_site_aniso_U_23
    Fe1 0.0087(3) 0.0087(3) 0.0077(3) -0.0002(2) -0.00018(19) 0.0000(2)
    N3 0.0117(12) 0.0109(12) 0.0109(11) 0.0007(9) 0.0009(9) 0.0007(9)
    C6 0.0172(14) 0.0111(13) 0.0106(13) 0.0016(12) 0.0010(11) 0.0027(11)
    Cu1 0.01269(17) 0.01261(18) 0.01078(17) -0.00052(14) 0.00136(12) 0.00098(14)
    C5 0.0177(14) 0.0178(14) 0.0093(13) 0.0025(13) 0.0016(11) 0.0004(12)
    N4 0.0130(12) 0.0123(12) 0.0117(11) 0.0021(10) 0.0022(9) -0.0024(10)
    C4 0.0107(13) 0.0145(14) 0.0098(12) 0.0021(11) -0.0001(10) 0.0002(11)
    C3 0.0138(13) 0.0154(15) 0.0087(13) -0.0003(12) 0.0004(10) -0.0001(11)
    C7 0.0274(17) 0.0183(15) 0.0123(14) 0.0081(14) 0.0019(12) 0.0020(12)
    C8 0.0327(18) 0.0182(15) 0.0107(14) 0.0073(14) 0.0009(12) 0.0008(12)
    N2 0.0108(11) 0.0102(11) 0.0105(11) 0.0006(9) 0.0045(9) 0.0028(9)
    C2 0.0142(14) 0.0093(13) 0.0132(13) -0.0001(11) -0.0016(11) -0.0012(11)
    N1 0.0108(11) 0.0130(12) 0.0122(11) 0.0011(10) -0.0020(9) -0.0039(10)
    C1 0.0118(13) 0.0163(15) 0.0110(13) 0.0022(12) 0.0013(10) -0.0025(11)
_geom_special_details
;
 All esds (except the esd in the dihedral angle between two l.s. planes)
 are estimated using the full covariance matrix.  The cell esds are taken
 into account individually in the estimation of esds in distances, angles
 and torsion angles; correlations between esds in cell parameters are only
 used when they are defined by crystal symmetry.  An approximate (isotropic)
 treatment of cell esds is used for estimating esds involving l.s. planes.
;
loop_
    _geom_bond_atom_site_label_1
    _geom_bond_atom_site_label_2
    _geom_bond_site_symmetry_2
    _geom_bond_distance
    _geom_bond_publ_flag
    Fe1 N3 . 1.981(2) ?
    Fe1 N3 7_656 1.981(2) ?
    Fe1 N2 . 1.953(2) ?
    Fe1 N2 7_656 1.953(2) ?
    Fe1 N1 7_656 1.966(2) ?
    Fe1 N1 . 1.966(2) ?
    N3 C6 . 1.346(3) ?
    N3 C3 . 1.341(3) ?
    C6 H6 . 0.9500 ?
    C6 C5 . 1.381(4) ?
    Cu1 Cu1 2_656 2.4662(7) ?
    Cu1 N4 1_545 2.122(2) ?
    Cu1 C2 5_656 2.151(3) ?
    Cu1 C2 6_556 2.078(3) ?
    Cu1 C1 . 1.933(3) ?
    C5 H5 . 0.9500 ?
    C5 N4 . 1.340(3) ?
    N4 C4 . 1.360(3) ?
    C4 C3 . 1.394(4) ?
    C4 C7 . 1.501(4) ?
    C3 H3 . 0.9500 ?
    C7 H7A . 0.9900 ?
    C7 H7B . 0.9900 ?
    C7 C8 . 1.520(4) ?
    C8 H8A . 0.9800 ?
    C8 H8B . 0.9800 ?
    C8 H8C . 0.9800 ?
    N2 C2 . 1.160(3) ?
    N1 C1 . 1.166(3) ?
loop_
    _geom_angle_atom_site_label_1
    _geom_angle_atom_site_label_2
    _geom_angle_atom_site_label_3
    _geom_angle_site_symmetry_1
    _geom_angle_site_symmetry_3
    _geom_angle
    _geom_angle_publ_flag
    N3 Fe1 N3 7_656 . 180.0 ?
    N2 Fe1 N3 . 7_656 86.31(9) ?
    N2 Fe1 N3 7_656 7_656 93.69(9) ?
    N2 Fe1 N3 . . 93.69(9) ?
    N2 Fe1 N3 7_656 . 86.31(9) ?
    N2 Fe1 N2 . 7_656 180.0 ?
    N2 Fe1 N1 . 7_656 90.94(9) ?
    N2 Fe1 N1 . . 89.06(9) ?
    N2 Fe1 N1 7_656 . 90.94(9) ?
    N2 Fe1 N1 7_656 7_656 89.06(9) ?
    N1 Fe1 N3 7_656 . 89.48(9) ?
    N1 Fe1 N3 7_656 7_656 90.51(9) ?
    N1 Fe1 N3 . . 90.52(9) ?
    N1 Fe1 N3 . 7_656 89.48(9) ?
    N1 Fe1 N1 7_656 . 180.0 ?
    C6 N3 Fe1 . . 120.93(19) ?
    C3 N3 Fe1 . . 122.06(18) ?
    C3 N3 C6 . . 116.2(2) ?
    N3 C6 H6 . . 119.5 ?
    N3 C6 C5 . . 120.9(3) ?
    C5 C6 H6 . . 119.5 ?
    N4 Cu1 Cu1 1_545 2_656 119.23(6) ?
    N4 Cu1 C2 1_545 5_656 91.28(10) ?
    C2 Cu1 Cu1 6_556 2_656 55.71(8) ?
    C2 Cu1 Cu1 5_656 2_656 52.95(7) ?
    C2 Cu1 N4 6_556 1_545 102.36(10) ?
    C2 Cu1 C2 6_556 5_656 104.11(10) ?
    C1 Cu1 Cu1 . 2_656 130.26(8) ?
    C1 Cu1 N4 . 1_545 110.04(10) ?
    C1 Cu1 C2 . 5_656 122.70(11) ?
    C1 Cu1 C2 . 6_556 120.75(11) ?
    C6 C5 H5 . . 118.4 ?
    N4 C5 C6 . . 123.1(2) ?
    N4 C5 H5 . . 118.4 ?
    C5 N4 Cu1 . 1_565 119.72(18) ?
    C5 N4 C4 . . 116.5(2) ?
    C4 N4 Cu1 . 1_565 123.81(18) ?
    N4 C4 C3 . . 119.8(2) ?
    N4 C4 C7 . . 118.0(2) ?
    C3 C4 C7 . . 122.2(2) ?
    N3 C3 C4 . . 123.3(2) ?
    N3 C3 H3 . . 118.4 ?
    C4 C3 H3 . . 118.4 ?
    C4 C7 H7A . . 108.5 ?
    C4 C7 H7B . . 108.5 ?
    C4 C7 C8 . . 114.9(2) ?
    H7A C7 H7B . . 107.5 ?
    C8 C7 H7A . . 108.5 ?
    C8 C7 H7B . . 108.5 ?
    C7 C8 H8A . . 109.5 ?
    C7 C8 H8B . . 109.5 ?
    C7 C8 H8C . . 109.5 ?
    H8A C8 H8B . . 109.5 ?
    H8A C8 H8C . . 109.5 ?
    H8B C8 H8C . . 109.5 ?
    C2 N2 Fe1 . . 170.6(2) ?
    Cu1 C2 Cu1 6 5_656 71.33(8) ?
    N2 C2 Cu1 . 6 146.7(2) ?
    N2 C2 Cu1 . 5_656 141.4(2) ?
    C1 N1 Fe1 . . 172.3(2) ?
    N1 C1 Cu1 . . 172.0(2) ?
loop_
    _geom_torsion_atom_site_label_1
    _geom_torsion_atom_site_label_2
    _geom_torsion_atom_site_label_3
    _geom_torsion_atom_site_label_4
    _geom_torsion_site_symmetry_1
    _geom_torsion_site_symmetry_2
    _geom_torsion_site_symmetry_3
    _geom_torsion_site_symmetry_4
    _geom_torsion
    _geom_torsion_publ_flag
    Fe1 N3 C6 C5 . . . . 167.2(2) ?
    Fe1 N3 C3 C4 . . . . -166.3(2) ?
    N3 C6 C5 N4 . . . . -0.1(5) ?
    C6 N3 C3 C4 . . . . 3.8(4) ?
    C6 C5 N4 Cu1 . . . 1_565 -177.6(2) ?
    C6 C5 N4 C4 . . . . 2.7(4) ?
    Cu1 N4 C4 C3 1_565 . . . 178.3(2) ?
    Cu1 N4 C4 C7 1_565 . . . -0.2(4) ?
    C5 N4 C4 C3 . . . . -1.9(4) ?
    C5 N4 C4 C7 . . . . 179.5(3) ?
    N4 C4 C3 N3 . . . . -1.4(4) ?
    N4 C4 C7 C8 . . . . 173.5(3) ?
    C3 N3 C6 C5 . . . . -3.1(4) ?
    C3 C4 C7 C8 . . . . -5.0(4) ?
    C7 C4 C3 N3 . . . . 177.1(3) ?
_shelx_space_group_comment
;
The symmetry employed for this shelxl refinement is uniquely defined
by the following loop, which should always be used as a source of
symmetry information in preference to the above space-group names.
They are only intended as comments.
;
_shelx_estimated_absorpt_T_min     ?
_shelx_estimated_absorpt_T_max     ?
_iucr_refine_instructions_details
;
TITL ig778_a.res in C2/c
    ig778_a.res
    created by SHELXL-2017/1 at 11:59:48 on 04-Mar-2019
CELL 0.71073 13.1997 9.2923 13.801 90 92.3994 90
ZERR 4 0.0017 0.0011 0.0017 0 0.0022 0
LATT 7
SYMM -X,+Y,0.5-Z
SFAC C H Cu Fe N
UNIT 64 64 8 4 32
L.S. 10
PLAN  20
TEMP -100
BOND $H
MORE -1
CONF
fmap 2
acta
REM <olex2.extras>
REM <HklSrc "%.\\multiscan.hkl">
REM </olex2.extras>
WGHT    0.009600
FVAR       0.33946
FE1   4    0.750000    0.250000    0.500000    10.50000    0.00871    0.00866 =
         0.00771   -0.00003   -0.00018   -0.00019
N3    5    0.677495    0.418196    0.551643    11.00000    0.01173    0.01087 =
         0.01091    0.00074    0.00090    0.00065
C6    1    0.672139    0.438963    0.647837    11.00000    0.01718    0.01112 =
         0.01058    0.00273    0.00096    0.00158
AFIX  43
H6    2    0.690965    0.363327    0.691266    11.00000   -1.20000
AFIX   0
CU1   3    0.568981   -0.122632    0.692440    11.00000    0.01269    0.01261 =
         0.01078    0.00098    0.00136   -0.00052
C5    1    0.639655    0.568707    0.684279    11.00000    0.01773    0.01783 =
         0.00934    0.00037    0.00159    0.00255
AFIX  43
H5    2    0.636763    0.579116    0.752586    11.00000   -1.20000
AFIX   0
N4    5    0.612027    0.680586    0.627882    11.00000    0.01301    0.01232 =
         0.01165   -0.00236    0.00220    0.00215
C4    1    0.613277    0.659067    0.530499    11.00000    0.01067    0.01446 =
         0.00977    0.00020   -0.00006    0.00213
C3    1    0.645217    0.527107    0.494607    11.00000    0.01380    0.01539 =
         0.00871   -0.00008    0.00040   -0.00033
AFIX  43
H3    2    0.644046    0.513708    0.426328    11.00000   -1.20000
AFIX   0
C7    1    0.582016    0.781657    0.465067    11.00000    0.02739    0.01828 =
         0.01228    0.00196    0.00188    0.00806
AFIX  23
H7A   2    0.621459    0.868000    0.485232    11.00000   -1.20000
H7B   2    0.509562    0.802998    0.474233    11.00000   -1.20000
AFIX   0
C8    1    0.596470    0.755389    0.357825    11.00000    0.03267    0.01821 =
         0.01073    0.00079    0.00094    0.00725
AFIX  33
H8A   2    0.574269    0.840394    0.320653    11.00000   -1.50000
H8B   2    0.668292    0.736985    0.347349    11.00000   -1.50000
H8C   2    0.556167    0.671850    0.336328    11.00000   -1.50000
AFIX   0
N2    5    0.643475    0.207681    0.401621    11.00000    0.01076    0.01024 =
         0.01049    0.00281    0.00450    0.00061
C2    1    0.588804    0.167086    0.339560    11.00000    0.01417    0.00933 =
         0.01320   -0.00123   -0.00157   -0.00005
N1    5    0.681942    0.122030    0.590179    11.00000    0.01079    0.01303 =
         0.01223   -0.00389   -0.00198    0.00111
C1    1    0.639430    0.036140    0.634708    11.00000    0.01180    0.01630 =
         0.01099   -0.00253    0.00128    0.00216
HKLF 4
REM  ig778_a.res in C2/c
REM R1 =  0.0297 for    1594 Fo > 4sig(Fo)  and  0.0425 for all    2022 data
REM    124 parameters refined using      0 restraints
END
WGHT      0.0096      0.0000
REM Highest difference peak  0.710,  deepest hole -0.475,  1-sigma level  0.110
Q1    1   0.6003 -0.0140  0.6708  11.00000  0.05    0.71
Q2    1   0.5566 -0.0041  0.7006  11.00000  0.05    0.51
Q3    1   0.6666  0.2207  0.5237  11.00000  0.05    0.51
Q4    1   0.6055  0.7698  0.6504  11.00000  0.05    0.50
Q5    1   0.7235  0.1458  0.5230  11.00000  0.05    0.47
Q6    1   0.6591  0.4143  0.5957  11.00000  0.05    0.46
Q7    1   0.5837  0.7099  0.4923  11.00000  0.05    0.45
Q8    1   0.7179  0.3669  0.5254  11.00000  0.05    0.45
Q9    1   0.6082  0.6544  0.5695  11.00000  0.05    0.45
Q10   1   0.7245  0.2306  0.5636  11.00000  0.05    0.44
Q11   1   0.6419  0.4718  0.5347  11.00000  0.05    0.43
Q12   1   0.6390  0.6098  0.5043  11.00000  0.05    0.40
Q13   1   0.6752  0.5124  0.6628  11.00000  0.05    0.39
Q14   1   0.6221  0.5123  0.4684  11.00000  0.05    0.39
Q15   1   0.5868 -0.0738  0.6293  11.00000  0.05    0.38
Q16   1   0.6812  0.0870  0.5778  11.00000  0.05    0.38
Q17   1   0.5938 -0.0718  0.7361  11.00000  0.05    0.37
Q18   1   0.5951  0.7891  0.4137  11.00000  0.05    0.37
Q19   1   0.5585 -0.2315  0.7120  11.00000  0.05    0.36
Q20   1   0.6185  0.6012  0.6403  11.00000  0.05    0.36
  REM The information below was added by Olex2.
  REM
  REM R1 = 0.0297 for 1594 Fo > 4sig(Fo) and 0.0425 for all 5536 data
  REM n/a parameters refined using n/a restraints
  REM Highest difference peak 0.71, deepest hole -0.47
  REM Mean Shift 0, Max Shift 0.001.
  REM +++ Tabular Listing of Refinement Information +++
  REM R1_all = 0.0425
  REM R1_gt = 0.0297
  REM wR_ref = 0.0650
  REM GOOF = 0.932
  REM Shift_max = 0.001
  REM Shift_mean = 0
  REM Reflections_all = 5536
  REM Reflections_gt = 1594
  REM Parameters = n/a
  REM Hole = -0.47
  REM Peak = 0.71
  REM Flack = n/a
;
