# Supplementary material for: Crystal structure of a low-spin poly[di-μ3-cyanido-di-μ2-cyanido-bis­(μ2-2-ethyl­pyrazine)­dicopper(I)iron(II)]
Source: Acta Crystallogr E Crystallogr Commun. 2019 Jul 19;75(Pt 8):1205–8. doi: 10.1107/S2056989019009496 (PMC6690451; doi:10.1107/S2056989019009496)
Supplement: Supplementary file 2 [file e-75-01205-Isup2.hkl]

#
# h,k,l, Fc-squared, Fo-squared, sigma(Fo-squared), status flag
#
data_I
_shelx_title ' ig778_a.res in C2/c'
_shelx_refln_list_code          4
_shelx_F_calc_maximum      397.35
_exptl_crystal_F_000      1008.00
_reflns_d_resolution_high  0.7605

loop_
 _space_group_symop_operation_xyz
 'x, y, z'
 '-x, y, -z+1/2'
 'x+1/2, y+1/2, z'
 '-x+1/2, y+1/2, -z+1/2'
 '-x, -y, -z'
 'x, -y, z-1/2'
 '-x+1/2, -y+1/2, -z'
 'x+1/2, -y+1/2, z-1/2'

_cell_length_a    13.1997
_cell_length_b     9.2923
_cell_length_c    13.8010
_cell_angle_alpha  90.000
_cell_angle_beta   92.399
_cell_angle_gamma  90.000

_shelx_F_squared_multiplier     1.000

loop_
 _refln_index_h
 _refln_index_k
 _refln_index_l
 _refln_F_squared_calc
 _refln_F_squared_meas
 _refln_F_squared_sigma
 _refln_observed_status
   2   0   0         49.50        172.06        26.14 o
   4   0   0      61854.75      72427.05      5398.84 o
   6   0   0      27896.51      27366.97      2463.17 o
   8   0   0       3412.14       3227.74       390.24 o
  10   0   0       8884.75       8962.58       733.02 o
  12   0   0      12475.74      13035.32      1056.49 o
  14   0   0       1129.50       1053.02       197.01 o
  16   0   0       7200.00       7216.98       658.78 o
   1   1   0       9078.95       7393.98      1540.05 o
   3   1   0      17572.78      19921.56      1069.85 o
   5   1   0       7163.93       7527.69       370.59 o
   7   1   0      22878.67      24177.24      1233.45 o
   9   1   0       3428.93       3348.65       226.80 o
  11   1   0         52.03         46.17        62.99 o
  13   1   0       3297.05       3209.50       245.75 o
  15   1   0       3687.04       3917.39       296.60 o
  17   1   0         25.49         35.47       113.96 o
   0   2   0      16454.24      17616.87       539.07 o
   2   2   0         25.33         76.64        25.22 o
   4   2   0       4002.83       4215.63       275.92 o
   6   2   0      29650.70      31056.83      1409.41 o
   8   2   0       5443.04       5459.46       299.86 o
  10   2   0         15.32         17.24        57.58 o
  12   2   0       2263.56       2583.84       208.90 o
  14   2   0       2419.94       2299.83       207.81 o
  16   2   0        356.40        294.70       118.33 o
   1   3   0      26065.76      25523.50       687.43 o
   3   3   0         46.71        102.67        31.51 o
   5   3   0       1297.88       1109.36        98.93 o
   7   3   0       9855.73       9832.37       569.03 o
   9   3   0      10567.04      11328.36       560.63 o
  11   3   0        448.64        357.48        85.79 o
  13   3   0       6414.55       6390.01       391.32 o
  15   3   0       2197.67       2333.98       215.35 o
   0   4   0       9647.25       9460.94       234.86 o
   2   4   0      26042.95      23966.25      1042.92 o
   4   4   0       5129.97       4975.28       324.85 o
   6   4   0       2194.67       2241.83       157.97 o
   8   4   0      40457.03      41065.23      2520.40 o
  10   4   0       1376.59       1444.71       132.60 o
  12   4   0          8.32        -13.98        74.56 o
  14   4   0       4410.89       4517.12       308.22 o
  16   4   0       1187.99       1044.25       157.96 o
   1   5   0       6071.10       5841.44       191.56 o
   3   5   0       2648.74       2834.00       145.69 o
   5   5   0       2999.16       2672.42       508.78 o
   7   5   0       9755.49       9692.52       500.47 o
   9   5   0       1570.27       1591.62       159.91 o
  11   5   0          5.05        -22.55        69.02 o
  13   5   0        342.19        260.81       100.74 o
  15   5   0       1680.70       1576.76       175.28 o
   0   6   0       5826.40       5583.68       308.67 o
   2   6   0       6252.12       6088.73       279.79 o
   4   6   0       4990.42       4695.71       216.96 o
   6   6   0        482.47        422.51       113.41 o
   8   6   0          6.30        -67.27        67.27 o
  10   6   0       3345.67       3481.19       259.13 o
  12   6   0       3345.61       3043.01       224.75 o
  14   6   0        698.19        707.63       157.35 o
   1   7   0       4539.00       4335.45       270.91 o
   3   7   0         30.31         43.51        65.02 o
   5   7   0         11.89         51.78       124.57 o
   7   7   0       4003.54       4127.69       538.72 o
   9   7   0       3985.50       4358.67       360.42 o
  11   7   0        626.57        551.40       132.15 o
  13   7   0        538.59        489.68       187.23 o
   0   8   0      13486.73      12759.31       513.21 o
   2   8   0        555.28        523.55        96.33 o
   4   8   0       3515.34       3704.27       242.19 o
   6   8   0      17033.58      17157.46      2058.78 o
   8   8   0       3242.47       3395.14       612.22 o
  10   8   0       2471.06       2798.25       308.05 o
  12   8   0       3752.56       4443.33       401.91 o
   1   9   0       9489.62       9463.82       398.75 o
   3   9   0        393.74        359.08        99.61 o
   5   9   0       1622.51       1863.39       286.09 o
   7   9   0       2100.79       2255.19       251.04 o
   9   9   0       1686.02       1773.69       294.61 o
  11   9   0         55.76         77.63       168.19 o
   0  10   0       1583.11       1406.51       288.19 o
   2  10   0       1570.31       1885.10       224.37 o
   4  10   0        603.46        610.04       271.10 o
   6  10   0       1164.19       1132.88       195.59 o
   8  10   0       1845.46       2025.57       259.49 o
   1  11   0       2948.92       3390.54       416.10 o
   3  11   0         90.71        245.28       155.08 o
   5  11   0        710.74        626.28       296.52 o
   7  11   0        802.89        793.07       329.93 o
   0  12   0        596.46        333.32       252.70 o
   2  12   0       3109.22       3223.59       313.89 o
 -17   1   1       1210.67       1244.79       171.41 o
 -15   1   1        318.28        309.71       105.39 o
 -13   1   1      10334.43      10546.25       609.86 o
 -11   1   1       4152.05       4233.48       274.10 o
  -9   1   1       2282.06       2445.88       170.95 o
  -7   1   1       5303.00       4602.16       253.93 o
  -5   1   1      13678.53      15605.68       704.24 o
  -3   1   1      44226.71      48666.21      1588.98 o
  -1   1   1      52196.27      56058.78      1103.79 o
   1   1   1       4290.79       3920.98       127.59 o
   3   1   1      70927.27      80879.16      4912.71 o
   5   1   1      13284.00      13596.47       814.43 o
   7   1   1       6075.59       6773.48       368.04 o
   9   1   1      15303.51      15487.47       841.14 o
  11   1   1        945.25        997.69       118.35 o
  13   1   1         23.50         64.41        78.96 o
  15   1   1       7091.32       7263.49       462.47 o
  17   1   1        287.05        192.31       122.49 o
 -16   2   1        755.39        852.52       144.59 o
 -14   2   1       4413.52       4800.01       324.32 o
 -12   2   1       8641.68       8729.30       499.28 o
 -10   2   1        694.20        716.88        93.12 o
  -8   2   1      20034.70      20517.44       988.05 o
  -6   2   1      47417.70      49925.63      2045.18 o
  -4   2   1       3329.62       3408.74       214.75 o
  -2   2   1      24891.93      26694.08      1150.81 o
   0   2   1      30186.07      30258.68       417.41 o
   2   2   1       8918.49       8366.28       355.58 o
   4   2   1       3599.27       4071.59       261.39 o
   6   2   1       2576.31       2306.41       139.66 o
   8   2   1      25460.92      25775.59      1371.64 o
  10   2   1      11113.37      11406.44       620.63 o
  12   2   1       1020.87       1083.85       129.83 o
  14   2   1       5754.52       5877.04       382.72 o
  16   2   1       2055.63       2064.18       214.00 o
 -15   3   1       3536.32       3609.74       276.58 o
 -13   3   1       3778.25       3559.44       254.46 o
 -11   3   1       4122.05       4127.13       260.99 o
  -9   3   1      14816.89      15225.77       721.61 o
  -7   3   1        453.36        542.63        68.30 o
  -5   3   1      45977.74      48073.96      2199.58 o
  -3   3   1      14262.55      14552.97       732.26 o
  -1   3   1       6781.93       7024.71       218.46 o
   1   3   1      24965.03      23796.34       693.47 o
   3   3   1       1133.31       1256.68       125.78 o
   5   3   1          3.75         22.05        41.58 o
   7   3   1      39211.76      40222.48      2353.35 o
   9   3   1       2026.47       2302.57       165.41 o
  11   3   1       5334.85       5380.39       324.06 o
  13   3   1       1626.08       1663.09       168.43 o
  15   3   1       1571.43       1374.52       168.31 o
 -16   4   1       1380.05        977.17       193.46 o
 -14   4   1        737.78        691.02       123.27 o
 -12   4   1        370.48        327.26        92.87 o
 -10   4   1        949.96       1025.14       112.85 o
  -8   4   1        410.91        410.84        70.57 o
  -6   4   1         15.18         23.92        61.40 o
  -4   4   1       1431.42       1423.41       100.21 o
  -2   4   1       2460.02       2758.25        92.43 o
   0   4   1         32.32         23.98        35.94 o
   2   4   1       2637.19       2743.12       128.96 o
   4   4   1          0.59         -4.68        55.33 o
   6   4   1        230.16        258.68        62.18 o
   8   4   1        868.13        931.77       116.20 o
  10   4   1        134.98        109.83        68.98 o
  12   4   1       1197.41       1029.23       129.84 o
  14   4   1       1032.47        903.62       136.55 o
  16   4   1        253.90        190.23       118.51 o
 -15   5   1       4784.85       4820.04       380.56 o
 -13   5   1        141.34         67.02        87.76 o
 -11   5   1       4946.51       5043.34       287.61 o
  -9   5   1       6638.88       7128.03       322.27 o
  -7   5   1        867.44        967.55       116.31 o
  -5   5   1      20210.24      19731.92       863.64 o
  -3   5   1       1716.85       1678.23       120.56 o
  -1   5   1       1036.92       1112.93        80.57 o
   1   5   1      45877.52      44758.89       796.17 o
   3   5   1        834.35        815.12        87.89 o
   5   5   1        102.67        185.59        81.94 o
   7   5   1      17963.83      17672.69      1342.29 o
   9   5   1         60.88        -13.24        77.55 o
  11   5   1        511.16        526.90        98.01 o
  13   5   1       3815.34       3930.63       272.04 o
  15   5   1        670.43        511.22       125.28 o
 -14   6   1       5820.22       5566.53       693.23 o
 -12   6   1       6068.09       5776.15       321.93 o
 -10   6   1       1194.56       1050.16       119.42 o
  -8   6   1       6976.55       7180.28       406.61 o
  -6   6   1       8709.75       9021.09       631.00 o
  -4   6   1       4455.74       4066.94       233.40 o
  -2   6   1       1997.83       1940.21       146.43 o
   0   6   1      16119.35      15491.58       369.10 o
   2   6   1      22120.61      21303.33       748.91 o
   4   6   1         84.17         88.66        62.49 o
   6   6   1      17044.08      16637.30      1523.66 o
   8   6   1       2964.50       2875.68       277.25 o
  10   6   1        582.50        469.58       101.72 o
  12   6   1       1358.84       1337.07       177.94 o
  14   6   1       3077.33       3013.02       282.41 o
 -13   7   1       8026.49       8166.58      1232.99 o
 -11   7   1        432.66        321.60       111.66 o
  -9   7   1          3.43         89.07       121.40 o
  -7   7   1       9364.71       8878.15       633.53 o
  -5   7   1        300.01        420.44       114.09 o
  -3   7   1       2698.59       2984.30       165.44 o
  -1   7   1      12892.91      12169.46       346.51 o
   1   7   1         30.15          6.04        57.34 o
   3   7   1      14046.88      13812.81       347.34 o
   5   7   1        679.84        763.16       135.20 o
   7   7   1        258.65        249.38       123.99 o
   9   7   1      13991.81      14086.25      1510.60 o
  11   7   1        233.25        168.63       149.49 o
  13   7   1          1.87         34.94       117.11 o
 -12   8   1        228.11        190.35       169.43 o
 -10   8   1         70.41         63.13       142.54 o
  -8   8   1        201.34        222.52       141.36 o
  -6   8   1        434.76        385.32       136.98 o
  -4   8   1        413.39        431.36        95.56 o
  -2   8   1       2336.85       2154.75       198.11 o
   0   8   1        289.46        185.85        73.34 o
   2   8   1       2295.65       2180.70       150.54 o
   4   8   1          5.06         20.78        75.19 o
   6   8   1         39.24       -101.73       101.73 o
   8   8   1        104.12        126.45       126.06 o
  10   8   1        474.35        319.70       165.01 o
  12   8   1          0.89         61.92       114.99 o
 -11   9   1         48.63       -134.30       153.98 o
  -9   9   1         16.90       -180.79       194.17 o
  -7   9   1      10147.27      11258.88       815.46 o
  -5   9   1        764.31        676.46       125.29 o
  -3   9   1        981.08       1105.05       129.86 o
  -1   9   1       1788.41       1713.66       198.07 o
   1   9   1         77.11         20.66        78.88 o
   3   9   1       9124.65       9281.75       286.47 o
   5   9   1       2240.25       2333.59       191.06 o
   7   9   1        127.24        -85.66       124.74 o
   9   9   1       5577.80       5826.37       486.57 o
  11   9   1        360.68        594.36       196.61 o
  -8  10   1         64.18         30.21       147.37 o
  -6  10   1       3587.10       3397.21       456.89 o
  -4  10   1       6565.74       7035.75       342.59 o
  -2  10   1       1326.38       1318.02       194.79 o
   0  10   1       3839.28       3805.10       279.63 o
   2  10   1       3959.07       3700.67       283.56 o
   4  10   1       2937.94       3019.72       348.33 o
   6  10   1       2869.42       3202.93       396.75 o
   8  10   1       5950.62       6117.55       666.81 o
  -7  11   1        749.03        472.25       286.20 o
  -5  11   1       5034.51       5007.56       528.92 o
  -3  11   1       1156.45       1156.75       201.86 o
  -1  11   1         45.73        150.55       150.36 o
   1  11   1       5908.70       5664.15       682.77 o
   3  11   1         27.19        110.55       152.76 o
   5  11   1       1148.06       1249.61       330.37 o
   7  11   1       3582.15       3358.50       487.52 o
  -2  12   1        723.51        711.46       201.77 o
   0  12   1         18.42         97.77       169.97 o
   2  12   1         28.92         92.22       159.75 o
 -16   0   2         12.46        -61.66       134.37 o
 -14   0   2      20123.54      19686.15      2122.08 o
 -12   0   2        334.59        263.91       182.54 o
 -10   0   2       7881.31       7766.01       609.60 o
  -8   0   2      29081.49      29630.87      2226.87 o
  -6   0   2      13808.64      14314.64      1156.63 o
  -4   0   2       3461.63       2879.32       182.54 o
  -2   0   2       1485.27       1588.39       110.30 o
   0   0   2       2894.48       3363.62       107.17 o
   2   0   2     157885.75     178587.56      8609.30 o
   4   0   2       4239.86       4761.65       406.82 o
   6   0   2         72.27        131.60        63.60 o
   8   0   2      22123.29      21975.02      1952.21 o
  10   0   2       2993.65       2922.74       295.15 o
  12   0   2       2318.56       2585.25       297.02 o
  14   0   2       4326.37       3817.42       402.33 o
  16   0   2         29.60         -3.05       181.41 o
 -17   1   2        367.98        314.44       126.34 o
 -15   1   2        509.74        466.50       112.81 o
 -13   1   2       6489.03       6614.64       397.63 o
 -11   1   2       3063.50       3083.78       213.85 o
  -9   1   2        423.81        498.10        73.63 o
  -7   1   2       8303.57       8429.02       406.63 o
  -5   1   2      22743.86      23993.58       898.12 o
  -3   1   2       2786.73       2917.95       114.77 o
  -1   1   2      19385.13      20060.37       293.57 o
   1   1   2      13817.97      15713.38       348.90 o
   3   1   2       3455.38       3510.68       216.72 o
   5   1   2        568.43        588.92        63.60 o
   7   1   2       3390.16       3237.29       195.68 o
   9   1   2       6789.91       6793.76       387.08 o
  11   1   2       2072.42       2006.05       173.86 o
  13   1   2         22.47         34.64        83.19 o
  15   1   2       1880.10       1568.10       180.83 o
  17   1   2       2348.19       2447.03       242.65 o
 -16   2   2        227.72        114.09       105.16 o
 -14   2   2       2030.49       1984.93       234.61 o
 -12   2   2       3482.99       3409.91       235.78 o
 -10   2   2        769.49        792.22        96.29 o
  -8   2   2       1912.37       1840.30       130.21 o
  -6   2   2       5157.16       5152.58       228.22 o
  -4   2   2       8737.92       9025.84       419.77 o
  -2   2   2      39526.39      41732.70      1318.84 o
   0   2   2      11908.67      12334.23       200.19 o
   2   2   2       5601.34       5891.55       205.28 o
   4   2   2       2567.66       2556.41       177.60 o
   6   2   2      12545.23      14215.10       883.70 o
   8   2   2       7650.58       7763.25       401.30 o
  10   2   2       4629.69       4645.64       284.62 o
  12   2   2        480.13        384.44        94.05 o
  14   2   2        263.18        218.90       103.50 o
  16   2   2       2927.57       2652.51       240.33 o
 -15   3   2        946.60        948.40       136.39 o
 -13   3   2       1032.87       1016.05       128.16 o
 -11   3   2       4689.13       4761.43       284.11 o
  -9   3   2        966.90       1113.58       105.71 o
  -7   3   2      24319.18      25630.26      1275.66 o
  -5   3   2      23586.97      24001.61      1030.52 o
  -3   3   2       4023.15       4947.21       245.44 o
  -1   3   2       9386.52       9678.23       359.28 o
   1   3   2       2671.73       2407.05       106.06 o
   3   3   2        946.51        824.04       100.85 o
   5   3   2        209.89        163.97        48.05 o
   7   3   2        287.65        197.84        63.78 o
   9   3   2       5761.55       5680.30       309.25 o
  11   3   2       2064.02       2224.18       182.54 o
  13   3   2         18.89         49.11        83.65 o
  15   3   2        299.92        123.49       105.63 o
 -16   4   2       1521.31       1685.89       226.54 o
 -14   4   2       2925.98       2538.89       212.71 o
 -12   4   2      11379.08      11700.88       588.68 o
 -10   4   2        191.81        190.63        70.34 o
  -8   4   2          1.75          8.15        51.48 o
  -6   4   2      43631.60      43145.88      2530.57 o
  -4   4   2       1163.95       1061.76        96.07 o
  -2   4   2      15105.67      14914.90       606.93 o
   0   4   2      44046.75      43586.34      1283.01 o
   2   4   2      28966.27      28149.95       898.43 o
   4   4   2      14229.25      13318.97       815.21 o
   6   4   2      12496.36      12105.74       842.40 o
   8   4   2       2727.23       2675.82       208.76 o
  10   4   2      28708.95      29415.97      1313.48 o
  12   4   2       1762.72       1507.18       154.57 o
  14   4   2       1155.07       1103.48       146.84 o
  16   4   2       4103.22       4390.98       323.46 o
 -15   5   2        613.40        503.75       152.69 o
 -13   5   2       2767.55       2717.11       219.18 o
 -11   5   2       2429.28       2400.19       191.93 o
  -9   5   2         35.98         77.43        63.54 o
  -7   5   2       4457.92       4404.71       231.74 o
  -5   5   2       8046.01       7705.65       472.78 o
  -3   5   2       4919.89       5096.15       150.40 o
  -1   5   2        442.18        401.13        60.38 o
   1   5   2      19052.11      18007.34       341.95 o
   3   5   2      19825.36      18503.90       623.16 o
   5   5   2        249.28        337.56        96.10 o
   7   5   2       9975.89       9589.03      1028.54 o
   9   5   2       8380.38       8650.90       523.68 o
  11   5   2        267.42        219.40        85.79 o
  13   5   2        307.88        403.51       103.89 o
  15   5   2       1193.94       1220.47       201.87 o
 -14   6   2        953.84        940.16       166.36 o
 -12   6   2       1424.54       1435.17       183.67 o
 -10   6   2       3456.33       3452.43       207.72 o
  -8   6   2       1925.14       1947.52       170.32 o
  -6   6   2        532.65        438.13        83.64 o
  -4   6   2       3206.32       3220.31       164.46 o
  -2   6   2       3254.13       3072.92       153.04 o
   0   6   2       1733.11       1604.11       109.98 o
   2   6   2       5781.74       5448.76       269.95 o
   4   6   2       9739.30       9735.95       312.00 o
   6   6   2       5018.83       5028.23       346.90 o
   8   6   2         14.99          3.00       104.59 o
  10   6   2          4.80         -7.32       114.22 o
  12   6   2       3774.54       3438.95       283.01 o
  14   6   2       2353.00       2280.07       251.32 o
 -13   7   2       2401.10       2428.88       319.12 o
 -11   7   2       1176.37       1250.86       222.18 o
  -9   7   2          0.80         -6.01        79.93 o
  -7   7   2       3944.07       3875.43       232.05 o
  -5   7   2       3458.54       3582.16       280.84 o
  -3   7   2       2126.18       2288.22       118.17 o
  -1   7   2        109.05        127.71        62.42 o
   1   7   2      21152.78      21043.21       361.52 o
   3   7   2       3339.84       3355.43       174.47 o
   5   7   2       3970.80       4059.38       275.45 o
   7   7   2         57.99        121.16       108.05 o
   9   7   2       1212.92        999.42       193.65 o
  11   7   2       2764.26       2838.22       320.89 o
  13   7   2        454.22        432.27       148.97 o
 -12   8   2       1084.66       1025.29       228.87 o
 -10   8   2       4866.24       5356.79       510.56 o
  -8   8   2       6268.86       6779.72       437.39 o
  -6   8   2       5055.80       5521.50       533.38 o
  -4   8   2      12154.33      12191.55       749.06 o
  -2   8   2       5249.66       4897.44       249.10 o
   0   8   2        439.84        441.33        87.47 o
   2   8   2      15265.82      15092.89       471.43 o
   4   8   2        159.55        133.72        83.52 o
   6   8   2        815.75        920.82       167.91 o
   8   8   2      11871.69      12673.11       807.43 o
  10   8   2        890.36       1060.83       214.21 o
  12   8   2       2349.91       2209.62       232.11 o
 -11   9   2        238.83        131.76       160.71 o
  -9   9   2         45.18        232.83       154.90 o
  -7   9   2       1813.34       1662.99       225.52 o
  -5   9   2       1696.25       1988.79       199.47 o
  -3   9   2       1080.28       1059.65       174.29 o
  -1   9   2        105.33         -8.21       114.05 o
   1   9   2       5436.82       5282.69       214.80 o
   3   9   2       4888.15       5035.39       326.87 o
   5   9   2        216.21        183.88       128.11 o
   7   9   2        716.75        501.14       157.63 o
   9   9   2       5846.22       5846.72       740.09 o
  11   9   2       1140.99       1267.75       250.51 o
  -8  10   2       2912.19       2583.55       451.25 o
  -6  10   2       3297.12       3338.80       460.10 o
  -4  10   2        185.41        198.30       141.47 o
  -2  10   2        564.88        517.70       159.07 o
   0  10   2       1102.11       1196.47       330.11 o
   2  10   2        914.11       1008.37       184.85 o
   4  10   2       3653.82       3848.95       231.38 o
   6  10   2        995.59       1080.41       191.75 o
   8  10   2         63.34        106.13       161.07 o
  -7  11   2        258.59        288.37       283.42 o
  -5  11   2        807.97        451.68       266.15 o
  -3  11   2        306.20        320.28       237.12 o
  -1  11   2         61.67        169.15       173.51 o
   1  11   2       1787.24       1868.25       243.41 o
   3  11   2       2206.57       1935.85       250.54 o
   5  11   2         60.56        166.01       240.55 o
   7  11   2        354.88        223.37       265.72 o
  -2  12   2       1232.69        975.53       214.06 o
   0  12   2       4008.15       4330.57       342.79 o
   2  12   2        645.14        677.31       207.26 o
 -17   1   3       1621.64       1755.88       231.14 o
 -15   1   3       2840.79       2756.96       247.65 o
 -13   1   3        366.38        311.74        90.21 o
 -11   1   3      18695.84      18831.50       928.99 o
  -9   1   3       4368.41       4440.58       244.08 o
  -7   1   3        705.22        793.79        88.23 o
  -5   1   3      23587.11      22798.30       700.10 o
  -3   1   3          2.88         41.71        34.61 o
  -1   1   3       3544.82       3795.61       118.47 o
   1   1   3      36643.90      39555.62       520.61 o
   3   1   3        677.51        679.80        64.90 o
   5   1   3      29620.67      30862.31      1222.87 o
   7   1   3      18043.79      18887.36       889.13 o
   9   1   3       2188.58       2481.30       177.12 o
  11   1   3       4374.70       4376.05       281.77 o
  13   1   3        898.06       1002.60       137.52 o
  15   1   3        349.21        393.66       120.85 o
 -16   2   3        128.76         84.38       134.58 o
 -14   2   3       1531.71       1479.72       156.22 o
 -12   2   3       6955.34       7062.82       391.45 o
 -10   2   3       9515.04       9436.49       467.19 o
  -8   2   3        669.76        680.25        93.87 o
  -6   2   3      30763.40      31334.96      1126.41 o
  -4   2   3      26440.37      26969.35       827.68 o
  -2   2   3         19.37         48.69        33.63 o
   0   2   3      13750.32      14346.99       719.13 o
   2   2   3      18605.48      18967.19       931.96 o
   4   2   3      14117.67      14206.78       763.44 o
   6   2   3         15.06        -20.08        44.10 o
   8   2   3       7534.15       7442.96       378.72 o
  10   2   3       6587.52       6504.34       367.31 o
  12   2   3       3198.42       3368.03       243.21 o
  14   2   3          4.60        -23.59        91.45 o
  16   2   3       2574.66       2667.44       244.61 o
 -15   3   3        375.18        317.01       137.24 o
 -13   3   3       9427.46       9270.36       490.33 o
 -11   3   3        730.64        618.04        93.01 o
  -9   3   3       2175.34       2095.18       172.09 o
  -7   3   3       7436.56       6594.34       414.35 o
  -5   3   3        537.18        451.69        69.25 o
  -3   3   3      64859.94      68045.00      2723.49 o
  -1   3   3      21894.60      22738.06       919.22 o
   1   3   3       2009.48       2045.91       103.97 o
   3   3   3       9221.13       8246.17       495.89 o
   5   3   3       1598.26       1903.71       143.21 o
   7   3   3       4624.69       4539.81       302.90 o
   9   3   3      25410.84      25916.76      1154.74 o
  11   3   3        552.20        422.68        90.40 o
  13   3   3       3702.01       3607.81       262.62 o
  15   3   3       4730.46       4783.97       333.08 o
 -16   4   3         18.59         26.19       135.42 o
 -14   4   3        126.15        111.45       118.68 o
 -12   4   3         80.62         58.14        99.20 o
 -10   4   3          2.94          2.98        79.30 o
  -8   4   3        572.65        556.83        96.57 o
  -6   4   3         24.47         73.38        56.51 o
  -4   4   3        255.80        213.33        74.67 o
  -2   4   3        720.72        780.89        76.35 o
   0   4   3       1537.92       1834.72        96.67 o
   2   4   3       1360.94       1459.24       103.72 o
   4   4   3       2029.39       2366.31       194.93 o
   6   4   3        104.95         66.26        76.06 o
   8   4   3        151.88        155.97        67.10 o
  10   4   3       2425.31       2498.57       185.24 o
  12   4   3          1.81         -4.53        75.31 o
  14   4   3       2106.47       2136.10       201.90 o
  16   4   3         43.22        -26.16       101.95 o
 -15   5   3        393.27        320.38       141.83 o
 -13   5   3       8204.47       8421.86       991.34 o
 -11   5   3        833.77        806.68       142.00 o
  -9   5   3       1184.31       1010.61       171.20 o
  -7   5   3      15921.82      15506.17       892.82 o
  -5   5   3        245.61        246.52        68.96 o
  -3   5   3       8303.68       7743.95       322.68 o
  -1   5   3       1167.52       1019.52        85.34 o
   1   5   3        772.09        900.71        84.92 o
   3   5   3      25579.75      24638.01       781.25 o
   5   5   3          4.54         -1.41        69.69 o
   7   5   3       1721.45       1496.85       185.79 o
   9   5   3       9612.68       9794.78       572.57 o
  11   5   3        689.03        614.26       102.31 o
  13   5   3       2765.13       2583.07       225.01 o
  15   5   3       3810.56       3469.96       325.02 o
 -14   6   3       1747.69       1517.33       210.94 o
 -12   6   3       6790.33       6960.08       454.20 o
 -10   6   3       1189.67       1245.42       156.68 o
  -8   6   3        249.83        270.44        89.98 o
  -6   6   3       2089.22       2191.14       159.18 o
  -4   6   3      20968.43      19993.98      1258.05 o
  -2   6   3       8991.86       8593.43       245.96 o
   0   6   3       8017.80       7868.43       282.09 o
   2   6   3      14759.94      14017.72       332.80 o
   4   6   3      11464.98      11104.14       344.84 o
   6   6   3        583.39        568.44       128.64 o
   8   6   3       8513.86       8758.96       604.20 o
  10   6   3       6226.35       6062.39       888.74 o
  12   6   3       1743.90       1692.94       204.32 o
  14   6   3         43.85         45.25       134.26 o
 -13   7   3         16.82        -47.78       153.53 o
 -11   7   3      12865.77      11564.37      1377.80 o
  -9   7   3        402.09        320.78       108.56 o
  -7   7   3          5.56         10.08        85.07 o
  -5   7   3      12633.57      12449.77       779.36 o
  -3   7   3       3358.28       3387.62       216.41 o
  -1   7   3       3223.61       3035.35       146.11 o
   1   7   3      32747.09      32170.63       701.94 o
   3   7   3       1362.70       1353.91       129.90 o
   5   7   3       3264.30       3482.20       256.32 o
   7   7   3       6356.46       6346.32       625.46 o
   9   7   3        256.69        221.37       137.08 o
  11   7   3       5218.24       5474.08       445.26 o
  13   7   3        157.76        123.17       137.48 o
 -12   8   3        126.78         35.55       159.59 o
 -10   8   3        118.58        164.63       153.20 o
  -8   8   3         14.48         23.67       121.36 o
  -6   8   3        995.84        837.79       113.14 o
  -4   8   3          7.25        -71.73        71.73 o
  -2   8   3        614.17        499.14        90.35 o
   0   8   3        394.52        359.41        89.00 o
   2   8   3         47.19        -21.06        72.89 o
   4   8   3       1898.18       2157.93       172.61 o
   6   8   3        269.73        312.38       133.07 o
   8   8   3        974.13        899.09       188.98 o
  10   8   3         13.30        -87.08       139.99 o
  12   8   3         53.43         86.57       165.44 o
 -11   9   3       2624.42       2647.67       491.47 o
  -9   9   3         36.81         60.42       139.14 o
  -7   9   3        466.27        383.95       228.92 o
  -5   9   3      15157.56      15162.08       990.84 o
  -3   9   3          3.75          4.66       112.26 o
  -1   9   3         44.51         55.98        85.76 o
   1   9   3       5096.97       5152.36       240.22 o
   3   9   3         17.51         57.35        94.05 o
   5   9   3       5615.80       6032.52       335.28 o
   7   9   3       1980.48       2277.16       256.14 o
   9   9   3        378.60        417.49       171.53 o
  11   9   3       4650.30       5314.11       434.51 o
  -8  10   3        943.38        925.67       309.54 o
  -6  10   3       1033.57        634.61       283.25 o
  -4  10   3       4780.48       4714.93       297.07 o
  -2  10   3       3042.98       2597.76       291.58 o
   0  10   3       2982.41       3290.97       269.16 o
   2  10   3       6061.67       5932.07       252.02 o
   4  10   3       3330.68       3601.59       230.55 o
   6  10   3         39.88       -109.56       133.34 o
   8  10   3       4785.82       5009.55       618.17 o
  -7  11   3       4021.00       4003.27       540.46 o
  -5  11   3       1344.18       1490.59       363.60 o
  -3  11   3       3240.90       3654.92       323.98 o
  -1  11   3       2018.83       2120.76       254.95 o
   1  11   3          5.85         46.68       147.57 o
   3  11   3       6650.22       6645.84       376.06 o
   5  11   3         32.85       -116.37       230.92 o
   0  12   3        143.76        248.19       171.66 o
 -16   0   4       1001.17        668.67       228.31 o
 -14   0   4          0.17       -101.44       104.73 o
 -12   0   4      31042.01      31512.51      2037.56 o
 -10   0   4        190.27        188.21        84.56 o
  -8   0   4       2703.90       2534.91       226.23 o
  -6   0   4      19957.77      20295.33      1057.40 o
  -4   0   4       1345.11       1233.47       150.30 o
  -2   0   4      37676.07      35974.48       511.99 o
   0   0   4        128.10        190.83        65.00 o
   2   0   4       9150.75       9713.29       405.86 o
   4   0   4      99866.10     108414.60      5132.18 o
   6   0   4       2956.43       3103.32       241.37 o
   8   0   4        972.47       1028.57       244.06 o
  10   0   4      18417.95      18840.30      1509.08 o
  12   0   4       7531.79       7251.30       598.55 o
  14   0   4       1046.65       1002.34       204.67 o
  16   0   4      10485.86      10197.24       844.24 o
 -17   1   4        237.15        147.16       140.55 o
 -15   1   4        140.97        100.00        87.91 o
 -13   1   4        971.57        923.53       120.88 o
 -11   1   4       7617.48       7414.30       373.72 o
  -9   1   4       3822.38       3642.67       197.87 o
  -7   1   4       2750.53       2738.37       158.53 o
  -5   1   4      13100.70      12967.75       371.08 o
  -3   1   4       3582.12       3400.77       106.59 o
  -1   1   4       4045.30       4044.36        99.41 o
   1   1   4        103.24        113.66        34.63 o
   3   1   4      33236.96      36529.29      1263.80 o
   5   1   4      11851.98      12640.78       637.74 o
   7   1   4       1193.03       1419.43       115.42 o
   9   1   4       4076.25       4180.87       249.17 o
  11   1   4       2305.40       2152.41       182.30 o
  13   1   4       1263.25       1471.08       162.49 o
  15   1   4         27.19         35.65       129.74 o
 -16   2   4       1545.76       1316.28       201.50 o
 -14   2   4       1480.40       1579.10       182.52 o
 -12   2   4       1742.79       1643.98       178.03 o
 -10   2   4       1794.13       1761.79       165.24 o
  -8   2   4       1241.87       1225.27       119.11 o
  -6   2   4       5509.19       5573.53       258.03 o
  -4   2   4      16622.65      16532.04       548.52 o
  -2   2   4       3467.60       3358.73       169.49 o
   0   2   4       1020.85       1067.22        92.58 o
   2   2   4      11885.21      12652.17       250.84 o
   4   2   4      10890.13      11491.38       513.70 o
   6   2   4       1477.94       1429.79       124.93 o
   8   2   4       1824.06       1798.78       136.96 o
  10   2   4       3463.15       3605.36       231.19 o
  12   2   4       1999.44       2228.67       193.70 o
  14   2   4       1230.50       1285.33       158.79 o
  16   2   4       1511.11       1511.38       188.50 o
 -15   3   4          9.59         46.56       122.10 o
 -13   3   4       2810.91       2650.78       240.91 o
 -11   3   4       2028.66       1970.05       185.43 o
  -9   3   4       1074.94       1019.27       123.73 o
  -7   3   4         76.77        124.17        61.32 o
  -5   3   4       8801.64       8721.79       308.95 o
  -3   3   4      15038.17      15255.88       573.68 o
  -1   3   4       1113.21       1094.28        74.67 o
   1   3   4       6949.51       7079.53       223.39 o
   3   3   4      16337.22      16984.10       839.96 o
   5   3   4       1633.04       1450.21       111.05 o
   7   3   4         37.60         33.43        53.55 o
   9   3   4        631.68        697.12        95.73 o
  11   3   4       6717.19       6770.48       372.13 o
  13   3   4       1110.05        971.59       139.29 o
  15   3   4        598.68        309.64       117.56 o
 -16   4   4       3641.97       3766.55       330.58 o
 -14   4   4       3140.23       2889.23       338.01 o
 -12   4   4       1421.48       1423.32       173.40 o
 -10   4   4      13474.52      13499.77       989.34 o
  -8   4   4          1.73        -62.28        62.28 o
  -6   4   4        911.32       1089.92       109.29 o
  -4   4   4      62395.61      60522.77      2954.01 o
  -2   4   4        390.80        690.82        72.34 o
   0   4   4       1916.81       1751.80       100.36 o
   2   4   4      23498.83      20282.82       768.27 o
   4   4   4       5685.39       5637.45       378.96 o
   6   4   4      10553.22      10316.12       679.53 o
   8   4   4       6791.98       6763.65       403.18 o
  10   4   4       1045.33        993.77       114.69 o
  12   4   4      14854.90      14968.58       725.57 o
  14   4   4        648.05        465.51       117.48 o
 -15   5   4        179.40        219.45       141.35 o
 -13   5   4       2088.35       2043.33       216.61 o
 -11   5   4       1241.33       1379.31       198.11 o
  -9   5   4       2492.86       2586.90       215.33 o
  -7   5   4         26.85          6.05        66.78 o
  -5   5   4      11433.73      11701.82       450.89 o
  -3   5   4      10035.32       9620.85       534.59 o
  -1   5   4        145.05        152.48        53.67 o
   1   5   4       1822.32       1763.47       116.08 o
   3   5   4       5735.82       5544.17       236.32 o
   5   5   4       6412.52       6259.25       392.99 o
   7   5   4        757.16        710.93       136.71 o
   9   5   4       5646.11       5504.35       437.04 o
  11   5   4       6813.50       6187.64       347.05 o
  13   5   4         20.03       -104.88       108.71 o
  15   5   4        291.61        209.86       150.79 o
 -14   6   4        715.95        591.81       161.65 o
 -12   6   4       2210.60       2725.37       251.12 o
 -10   6   4       1370.39       1381.25       250.95 o
  -8   6   4       2854.25       2955.40       206.23 o
  -6   6   4       2697.79       2686.46       176.42 o
  -4   6   4        399.06        394.85        79.35 o
  -2   6   4       4921.70       4888.91       332.97 o
   0   6   4       3178.79       2887.58       238.47 o
   2   6   4        556.45        509.10        86.33 o
   4   6   4       7858.89       7864.82       301.84 o
   6   6   4       5550.20       5848.71       443.22 o
   8   6   4        814.72        633.16       146.29 o
  10   6   4        920.92        776.76       252.14 o
  12   6   4        347.62        432.18       136.17 o
  14   6   4        686.61        525.00       165.39 o
 -13   7   4       1723.34       1380.88       218.81 o
 -11   7   4        336.36        352.18       125.17 o
  -9   7   4        153.05        158.78       103.67 o
  -7   7   4        185.04        109.39        85.54 o
  -5   7   4       2699.38       2819.23       218.50 o
  -3   7   4       3112.51       3166.86       178.04 o
  -1   7   4        415.43        370.53        79.35 o
   1   7   4         30.24         40.52        67.77 o
   3   7   4       5447.44       5360.93       221.77 o
   5   7   4       2498.27       2321.25       219.62 o
   7   7   4         35.74         53.50       111.98 o
   9   7   4        289.36        189.28       142.53 o
  11   7   4       2428.52       2456.18       300.18 o
  13   7   4        736.16        713.00       180.23 o
 -12   8   4       6085.98       6170.01      1227.61 o
 -10   8   4        391.91        357.95       241.46 o
  -8   8   4       5876.06       5360.47       828.15 o
  -6   8   4       9231.35       8855.75       344.79 o
  -4   8   4       7004.07       6970.46       279.60 o
  -2   8   4       8451.65       8537.58       234.33 o
   0   8   4       5418.19       5204.11       203.32 o
   2   8   4        290.57        277.51        91.20 o
   4   8   4      16132.41      16284.37       694.21 o
   6   8   4         72.37         32.64       114.70 o
   8   8   4         20.74        -21.63       122.11 o
  10   8   4      11692.54      12888.16      1052.02 o
  12   8   4        378.75        306.38       204.64 o
 -11   9   4       3352.48       3624.79       378.70 o
  -9   9   4       1496.35       1097.52       216.50 o
  -7   9   4        427.98        374.44       152.65 o
  -5   9   4       5123.48       5570.92       489.52 o
  -3   9   4       3654.38       3510.83       188.05 o
  -1   9   4        962.98        871.77       119.93 o
   1   9   4       2099.04       1908.34       161.67 o
   3   9   4       9882.78      10132.68       316.72 o
   5   9   4        874.15       1093.03       391.50 o
   7   9   4        311.20        265.53       151.40 o
   9   9   4        944.97       1207.54       222.50 o
  -8  10   4        790.37        590.09       298.34 o
  -6  10   4        974.15        994.48       311.62 o
  -4  10   4       3500.78       3862.51       454.55 o
  -2  10   4        485.31        449.07       146.10 o
   0  10   4        700.11        562.78       132.76 o
   2  10   4       2814.36       2918.04       209.70 o
   4  10   4         42.65         43.58       113.96 o
   6  10   4        466.03        441.94       165.78 o
   8  10   4       3326.44       3310.17       442.74 o
  -5  11   4       1004.75        936.86       322.99 o
  -3  11   4       1251.88       1016.26       311.27 o
  -1  11   4        186.74        295.80       161.33 o
   1  11   4         26.53         29.12       143.52 o
   3  11   4       3516.61       3776.99       326.03 o
   5  11   4       1925.49       2021.51       259.79 o
 -15   1   5       3712.92       3680.34       466.05 o
 -13   1   5       4518.37       4365.21       390.45 o
 -11   1   5        475.94        355.27        99.69 o
  -9   1   5      12024.13      12263.74       509.75 o
  -7   1   5       2924.82       2862.86       154.09 o
  -5   1   5       1796.65       2011.35       108.97 o
  -3   1   5      44596.63      42968.68       715.73 o
  -1   1   5       7024.44       7178.14       234.91 o
   1   1   5        404.95        441.18        52.46 o
   3   1   5      40124.42      43456.53      1105.74 o
   5   1   5         17.63        -17.14        41.67 o
   7   1   5      16557.87      16924.53       702.28 o
   9   1   5       5107.40       4983.77       275.68 o
  11   1   5       2599.20       2651.98       201.17 o
  13   1   5       9180.03       9903.17       541.78 o
  15   1   5       1199.21       1056.36       159.74 o
 -16   2   5       1353.25       1216.23       247.38 o
 -14   2   5         43.20         28.64       105.48 o
 -12   2   5       1945.16       1859.71       183.98 o
 -10   2   5      10947.63      10614.75       530.88 o
  -8   2   5       5797.83       5882.56       259.28 o
  -6   2   5       1028.23       1181.18       102.09 o
  -4   2   5      16376.08      15602.48       333.41 o
  -2   2   5      40811.68      40248.69       695.45 o
   0   2   5       3310.15       3241.95       147.63 o
   2   2   5      11957.40      11979.01       238.37 o
   4   2   5      18047.80      18243.83       617.64 o
   6   2   5      18772.83      19801.89       918.24 o
   8   2   5          9.69        -40.49        50.99 o
  10   2   5      12371.72      11835.59       621.90 o
  12   2   5       7014.17       7458.52       413.73 o
  14   2   5        873.00        873.38       141.05 o
  16   2   5        619.51        523.97       142.53 o
 -15   3   5        533.12        461.06       150.83 o
 -13   3   5         37.17        -18.07        99.93 o
 -11   3   5       9006.49       9363.28       445.53 o
  -9   3   5        418.02        418.36        95.20 o
  -7   3   5       4090.72       3898.40       192.76 o
  -5   3   5      15186.41      14717.80       363.14 o
  -3   3   5       1465.69       1643.90       102.63 o
  -1   3   5      35539.79      35507.03      1125.77 o
   1   3   5      17177.23      17847.99       445.24 o
   3   3   5       3156.66       3146.41       211.75 o
   5   3   5      15115.80      13696.38       528.36 o
   7   3   5        254.51        233.08        66.69 o
   9   3   5        198.26        216.20        71.84 o
  11   3   5      12859.98      13370.93       636.95 o
  13   3   5          7.65        -20.10        86.29 o
  15   3   5       1218.45       1254.97       163.92 o
 -14   4   5        196.55        176.97       129.17 o
 -12   4   5         59.57         45.67        99.92 o
 -10   4   5        251.79        207.65       101.59 o
  -8   4   5        387.42        513.96        99.94 o
  -6   4   5       1412.90       1475.22       127.13 o
  -4   4   5       1905.87       2329.77       141.34 o
  -2   4   5       2374.07       2474.86       137.66 o
   0   4   5       2152.42       2333.83       146.15 o
   2   4   5       1393.78       1733.66       119.32 o
   4   4   5          1.12          6.52        63.00 o
   6   4   5        727.97        803.63       132.23 o
   8   4   5        476.86        443.09        85.17 o
  10   4   5        222.77        274.13        81.82 o
  12   4   5        387.16        278.40       107.98 o
  14   4   5        104.77         85.23        93.82 o
 -15   5   5       1573.48       1285.46       204.33 o
 -13   5   5       1440.00       1349.22       191.66 o
 -11   5   5       4262.68       4693.67       295.81 o
  -9   5   5       1108.66       1178.35       140.99 o
  -7   5   5       2720.28       2758.33       185.28 o
  -5   5   5      13906.36      13755.81      1282.89 o
  -3   5   5         66.44         49.36        56.26 o
  -1   5   5      14843.67      13252.33       825.61 o
   1   5   5       1391.30       1290.58       149.15 o
   3   5   5        295.51        240.94        70.72 o
   5   5   5      26058.76      26599.38      1262.45 o
   7   5   5        289.39        169.91       100.56 o
   9   5   5        158.33        122.10       118.30 o
  11   5   5       7855.72       8155.26       459.27 o
  13   5   5         91.42        233.40       131.12 o
 -14   6   5          4.77        108.18       137.71 o
 -12   6   5       3824.22       3650.63       462.27 o
 -10   6   5      10050.41      10615.23       472.02 o
  -8   6   5        471.81        500.55       111.40 o
  -6   6   5       3329.58       3152.04       205.75 o
  -4   6   5       4405.26       4503.35       356.35 o
  -2   6   5       9881.31      10050.38       294.21 o
   0   6   5       1962.05       2034.33       137.90 o
   2   6   5       5505.68       5693.60       215.77 o
   4   6   5      12690.12      12892.08       555.84 o
   6   6   5       6747.53       6278.14       394.91 o
   8   6   5        565.24        600.08       152.53 o
  10   6   5       5381.65       5634.80       446.53 o
  12   6   5       1466.36       1708.92       212.39 o
  14   6   5        873.86        914.11       187.95 o
 -13   7   5       1031.00       1016.95       223.70 o
 -11   7   5        504.19        623.20       144.83 o
  -9   7   5      18342.93      18371.78      1359.41 o
  -7   7   5       2794.69       2535.61       198.60 o
  -5   7   5       2629.44       2561.63       259.51 o
  -3   7   5      11894.68      11921.60       546.31 o
  -1   7   5         63.84         49.38        66.88 o
   1   7   5        665.60        733.00       106.11 o
   3   7   5      15756.27      15373.58       822.75 o
   5   7   5        124.44         76.89        99.12 o
   7   7   5       2910.42       3071.70       279.26 o
   9   7   5       4863.23       5216.80       398.82 o
  11   7   5          9.50       -135.12       135.12 o
  13   7   5       1942.46       1955.36       240.91 o
 -12   8   5        390.67        366.08       192.15 o
 -10   8   5        478.29        292.86       144.16 o
  -8   8   5         71.13        -41.26        89.39 o
  -6   8   5         70.78         71.33        89.99 o
  -4   8   5        148.60        111.73        80.13 o
  -2   8   5       1462.09       1189.89       159.90 o
   0   8   5         78.88        103.86        84.11 o
   2   8   5        669.20        718.02       115.11 o
   4   8   5         39.29        197.08        98.64 o
   6   8   5         11.65         60.21       117.19 o
   8   8   5         14.42         97.64       133.55 o
  10   8   5         63.67        113.05       162.94 o
  12   8   5         57.69        -49.20       239.86 o
  -9   9   5       5629.04       5699.08      1174.20 o
  -7   9   5        445.97        377.73       168.25 o
  -5   9   5         33.40        134.35       111.60 o
  -3   9   5      11885.60      11589.24       382.73 o
  -1   9   5        539.44        433.69       108.95 o
   1   9   5          6.24        -68.44        89.41 o
   3   9   5       3844.84       4326.96       319.57 o
   5   9   5        147.78        202.73       135.11 o
   7   9   5       2708.46       2527.43       269.35 o
   9   9   5       1793.15       2070.14       273.68 o
  -8  10   5       1471.90       1523.48       363.25 o
  -6  10   5        649.83        510.52       274.74 o
  -4  10   5       3571.81       3448.75       466.09 o
  -2  10   5       5777.91       5314.84       384.89 o
   0  10   5        347.95        373.05       115.08 o
   2  10   5       3775.39       3621.84       227.76 o
   4  10   5       2910.46       3309.36       237.54 o
   6  10   5       1857.72       2283.31       447.00 o
   8  10   5         75.46         14.36       167.67 o
  -5  11   5       2258.57       2116.96       417.14 o
  -3  11   5        533.90        325.16       251.14 o
  -1  11   5       6730.18       7177.02       578.55 o
   1  11   5       2685.60       2515.16       274.28 o
   3  11   5        458.80        479.15       182.01 o
   5  11   5       4161.87       4848.42       651.27 o
 -16   0   6       4432.45       4387.87       688.67 o
 -14   0   6         22.41        -33.91        97.82 o
 -12   0   6        110.52        149.45       105.13 o
 -10   0   6      22578.88      24804.95      1751.02 o
  -8   0   6        362.65        366.12       145.53 o
  -6   0   6      11910.96      12785.69       576.90 o
  -4   0   6      13945.77      12321.16       417.06 o
  -2   0   6      18825.07      18787.73       435.89 o
   0   0   6      63004.30      67273.07       834.55 o
   2   0   6       7237.29       7572.64       294.79 o
   4   0   6      11834.57      12363.36       486.80 o
   6   0   6      51778.43      53012.50      2497.34 o
   8   0   6       1867.57       2039.24       213.48 o
  10   0   6        167.67        212.05       111.41 o
  12   0   6      14697.96      14832.69      1026.47 o
  14   0   6        850.96       1046.14       218.96 o
  16   0   6        188.02        -22.66       160.33 o
 -15   1   6       1158.01        836.21       149.64 o
 -13   1   6          6.35         32.99        90.00 o
 -11   1   6       2186.00       2171.03       181.40 o
  -9   1   6       5052.38       4990.62       239.74 o
  -7   1   6       7059.47       7227.75       327.74 o
  -5   1   6       2129.39       1967.56       109.63 o
  -3   1   6      26459.85      26037.75       414.82 o
  -1   1   6       2020.10       1710.62        88.04 o
   1   1   6       1034.80       1173.18        84.37 o
   3   1   6        199.44        185.05        50.29 o
   5   1   6      22098.36      22806.38       789.09 o
   7   1   6       6372.27       6819.68       296.20 o
   9   1   6       1176.23       1246.54       123.65 o
  11   1   6       4057.89       4100.58       256.16 o
  13   1   6       2082.65       2428.30       214.85 o
  15   1   6        107.46        104.14       113.25 o
 -16   2   6       1189.01       1041.04       178.74 o
 -14   2   6       3117.25       2636.74       378.83 o
 -12   2   6       1562.29       1641.70       175.73 o
 -10   2   6        108.65         67.42        81.34 o
  -8   2   6       2636.53       2497.60       162.84 o
  -6   2   6      17590.77      17423.00       605.84 o
  -4   2   6       5334.11       5125.42       159.61 o
  -2   2   6        780.74        811.66        75.60 o
   0   2   6       2592.85       2458.81       165.11 o
   2   2   6       3434.23       3459.86       132.63 o
   4   2   6      12146.36      13053.98       374.29 o
   6   2   6       7275.68       7379.37       331.78 o
   8   2   6        353.94        255.62        68.70 o
  10   2   6        298.15        339.02        88.04 o
  12   2   6       3138.17       3274.23       233.71 o
  14   2   6       3340.95       3272.72       287.27 o
 -15   3   6       1038.13       1099.25       188.42 o
 -13   3   6          5.09        -97.50        97.50 o
 -11   3   6       1510.47       1781.43       180.82 o
  -9   3   6       2584.02       2678.16       189.97 o
  -7   3   6       4197.68       3898.53       192.62 o
  -5   3   6         19.86         79.78        68.46 o
  -3   3   6      15736.76      15231.01       774.59 o
  -1   3   6      11969.99      11901.67       357.68 o
   1   3   6        259.60        247.57        43.35 o
   3   3   6       3791.68       3873.44       141.24 o
   5   3   6       8692.01       8277.63       287.05 o
   7   3   6       2530.26       2383.73       164.43 o
   9   3   6         42.50         39.76        62.74 o
  11   3   6       2870.85       2684.32       198.58 o
  13   3   6       5447.53       5384.45       323.37 o
  15   3   6         20.92        -51.38       104.60 o
 -14   4   6       3708.17       4064.92       312.71 o
 -12   4   6       7337.36       7186.25       413.69 o
 -10   4   6       2759.78       2671.52       231.88 o
  -8   4   6      13010.72      13214.02       982.51 o
  -6   4   6        472.45        479.29        90.47 o
  -4   4   6       1687.99       1905.61       132.94 o
  -2   4   6      58541.07      56175.67      2337.26 o
   0   4   6         80.66         66.91        66.99 o
   2   4   6        652.41        643.76        83.90 o
   4   4   6      29028.61      27775.03      1112.08 o
   6   4   6       5242.86       5209.05       361.75 o
   8   4   6       4054.67       4345.99       240.45 o
  10   4   6       8104.75       8245.64       371.01 o
  12   4   6       1357.91       1494.27       149.36 o
  14   4   6       7209.83       7422.53       495.31 o
 -13   5   6          0.64         42.25       119.52 o
 -11   5   6       5918.05       5785.45       600.69 o
  -9   5   6       5836.49       5572.13       335.40 o
  -7   5   6        493.45        527.06       104.18 o
  -5   5   6       3445.58       3531.69       206.84 o
  -3   5   6       7155.13       6958.83       491.19 o
  -1   5   6       2977.01       2891.37       179.61 o
   1   5   6       1735.54       1968.15       164.00 o
   3   5   6       4161.82       4084.96       253.83 o
   5   5   6      13985.17      14269.36       682.85 o
   7   5   6        603.53        725.81       247.97 o
   9   5   6        280.25        191.07       124.40 o
  11   5   6       1089.88       1071.86       165.45 o
  13   5   6       3094.42       3249.04       298.24 o
 -14   6   6        638.71        587.55       164.17 o
 -12   6   6        900.24       1042.59       223.37 o
 -10   6   6       2492.83       2470.44       217.25 o
  -8   6   6       1637.13       1727.56       168.86 o
  -6   6   6       2114.52       2449.20       252.23 o
  -4   6   6       2954.92       3040.14       182.07 o
  -2   6   6        529.19        602.34       113.14 o
   0   6   6       1821.54       1635.08       129.84 o
   2   6   6       6588.08       6501.66       250.37 o
   4   6   6       3209.79       3526.99       254.79 o
   6   6   6       1283.44       1169.49       171.08 o
   8   6   6       1292.71       1438.73       202.64 o
  10   6   6       1705.09       1750.92       242.73 o
  12   6   6        901.12        770.38       170.66 o
 -13   7   6        280.79        183.90       138.52 o
 -11   7   6       3438.89       3247.34       272.89 o
  -9   7   6       3976.66       4060.66       287.84 o
  -7   7   6         26.74         -8.61        90.68 o
  -5   7   6        413.48        399.53        98.19 o
  -3   7   6       2828.09       2930.37       216.08 o
  -1   7   6       4429.17       4905.01       246.76 o
   1   7   6        321.68        415.63        94.20 o
   3   7   6       2482.07       2649.63       318.86 o
   5   7   6       5625.24       5768.68       348.42 o
   7   7   6        769.18        757.42       158.47 o
   9   7   6        218.78        358.14       195.03 o
  11   7   6       1038.12       1103.37       217.55 o
 -12   8   6         47.34        -59.49       162.82 o
 -10   8   6       9147.08       8780.41       624.76 o
  -8   8   6        797.90        846.90       141.96 o
  -6   8   6       3820.45       4170.48       247.50 o
  -4   8   6      14477.86      14471.12       575.91 o
  -2   8   6       4286.55       4321.22       255.90 o
   0   8   6       5515.21       5546.57       220.42 o
   2   8   6       4018.35       4177.61       213.31 o
   4   8   6       1994.25       1973.26       206.33 o
   6   8   6      12613.52      13754.81       749.29 o
   8   8   6       1618.69       1534.19       255.13 o
  10   8   6          8.55        153.71       160.66 o
  -9   9   6        579.84        714.18       189.25 o
  -7   9   6        601.77        427.12       254.52 o
  -5   9   6        103.03        188.31       213.48 o
  -3   9   6       3676.96       4057.63       270.28 o
  -1   9   6       2439.76       2373.67       178.76 o
   1   9   6         55.86        -26.45        90.64 o
   3   9   6       1299.53       1440.47       164.67 o
   5   9   6       2297.33       2522.03       260.99 o
   7   9   6        516.66        519.26       174.79 o
   9   9   6         86.89         30.98       160.46 o
  -8  10   6        205.99        355.97       258.77 o
  -6  10   6        994.69       1068.94       315.01 o
  -4  10   6        434.41        356.66       260.86 o
  -2  10   6       1811.55       1858.05       223.64 o
   0  10   6       3811.05       3750.90       225.32 o
   2  10   6       1486.58       1542.95       175.71 o
   4  10   6         13.86        -46.00       133.85 o
   6  10   6         71.58        164.32       163.55 o
  -5  11   6          3.56         65.00       263.20 o
  -3  11   6        860.40        519.46       290.19 o
  -1  11   6        440.70        427.99       273.09 o
   1  11   6          8.77       -169.74       225.02 o
   3  11   6         40.87        -31.41       124.04 o
 -15   1   7        414.85        462.66       196.60 o
 -13   1   7       1040.53       1090.24       150.49 o
 -11   1   7       7129.86       7421.73       526.08 o
  -9   1   7        231.12        183.09       102.80 o
  -7   1   7      14385.23      14074.53       652.17 o
  -5   1   7       8046.89       7351.64       405.37 o
  -3   1   7          3.57        -39.63        39.63 o
  -1   1   7      13124.05      11341.96       522.49 o
   1   1   7         63.17         57.91        41.47 o
   3   1   7       4195.29       4584.43       167.50 o
   5   1   7      27987.00      28549.39       798.24 o
   7   1   7       1155.26       1238.28       110.81 o
   9   1   7       3122.56       3094.50       193.34 o
  11   1   7       9398.06       9548.66       454.41 o
  13   1   7        100.89        101.27       102.11 o
  15   1   7       1660.77       1674.28       188.74 o
 -16   2   7       4205.57       4283.09       566.62 o
 -14   2   7        722.81        749.84       205.19 o
 -12   2   7         79.40        -22.90        89.73 o
 -10   2   7       3141.62       3245.90       310.44 o
  -8   2   7      27143.12      26960.93       852.91 o
  -6   2   7       3492.90       3636.53       175.11 o
  -4   2   7      10062.55       9842.90       302.99 o
  -2   2   7      22430.33      21399.08       556.32 o
   0   2   7      21232.95      19365.22       316.82 o
   2   2   7        791.10        976.64        88.28 o
   4   2   7      12427.45      12259.36       322.09 o
   6   2   7       8179.16       7731.73       307.09 o
   8   2   7       7253.76       7232.67       303.69 o
  10   2   7        609.84        477.36        97.32 o
  12   2   7       7494.57       7412.61       383.87 o
  14   2   7       1478.99       1519.35       177.32 o
 -15   3   7       9026.68       9381.86       486.54 o
 -13   3   7         93.80          4.92       106.16 o
 -11   3   7        124.82        102.33        95.16 o
  -9   3   7      11259.30      11887.12       440.24 o
  -7   3   7        466.51        489.94        94.47 o
  -5   3   7       7824.44       7552.14       331.73 o
  -3   3   7      23853.23      22440.07       655.01 o
  -1   3   7       8342.79       8368.62       288.00 o
   1   3   7      19166.06      18655.41       655.59 o
   3   3   7      20840.13      21108.29       363.04 o
   5   3   7       2393.55       2458.51       137.97 o
   7   3   7       7974.49       7619.77       318.62 o
   9   3   7        740.23        702.87        98.88 o
  11   3   7        214.86        283.95        94.84 o
  13   3   7       8826.60       9273.66       457.93 o
  15   3   7         12.14          8.03       100.11 o
 -14   4   7         10.48        -30.47       125.27 o
 -12   4   7        262.86        214.71       121.32 o
 -10   4   7         27.82          8.62        92.49 o
  -8   4   7         77.42         69.28        83.07 o
  -6   4   7        324.15        361.73        89.56 o
  -4   4   7        603.28        657.52        88.10 o
  -2   4   7        102.96        137.14        56.58 o
   0   4   7       1420.54       1515.20       103.95 o
   2   4   7         25.96          0.77        62.30 o
   4   4   7          0.70         -8.32        73.22 o
   6   4   7        203.02        237.67        98.16 o
   8   4   7       1109.13       1052.00       116.78 o
  10   4   7        123.53        152.41        79.64 o
  12   4   7        947.08        684.60       116.94 o
  14   4   7         24.55         51.08       137.48 o
 -13   5   7        244.08        199.35       127.40 o
 -11   5   7        892.73        869.77       150.61 o
  -9   5   7      12952.08      13544.79       784.66 o
  -7   5   7       1161.62       1137.25       135.89 o
  -5   5   7       1081.20       1146.84       123.13 o
  -3   5   7      12191.09      12101.42       563.31 o
  -1   5   7       1171.81       1198.58       163.10 o
   1   5   7      15899.77      15254.53       501.41 o
   3   5   7      10553.10      10228.14       440.97 o
   5   5   7       1404.68       1574.47       189.91 o
   7   5   7      10206.57      10675.08       598.81 o
   9   5   7       1205.99       1153.76       196.63 o
  11   5   7        531.65        410.28       133.81 o
  13   5   7       3900.81       4034.15       339.03 o
 -12   6   7         23.57         22.82       122.95 o
 -10   6   7       6082.69       5980.24       323.84 o
  -8   6   7       9894.27      10286.68       697.63 o
  -6   6   7        484.84        571.83       113.11 o
  -4   6   7       1973.39       1991.14       171.67 o
  -2   6   7       7402.27       7105.36       458.49 o
   0   6   7      13887.30      13792.61       740.87 o
   2   6   7        522.42        518.57        96.04 o
   4   6   7       7644.96       7488.70       421.09 o
   6   6   7       9047.05       9256.65       498.41 o
   8   6   7       2806.23       3104.35       292.59 o
  10   6   7        324.62        211.59       165.44 o
  12   6   7       3471.44       3304.03       292.96 o
 -11   7   7       2778.38       3094.60       434.24 o
  -9   7   7         93.32         88.34       115.19 o
  -7   7   7       8223.85       8810.14       640.85 o
  -5   7   7       3112.15       3106.45       247.81 o
  -3   7   7         51.05         19.97        96.48 o
  -1   7   7      10353.32      10529.47       519.50 o
   1   7   7         39.57         23.85        77.72 o
   3   7   7        296.50        338.37        99.13 o
   5   7   7       9228.39      10021.37       477.51 o
   7   7   7         10.68         52.09       151.25 o
   9   7   7       4508.96       4614.15       375.11 o
  11   7   7       2760.79       3221.44       359.92 o
 -10   8   7         86.58        138.49       121.50 o
  -8   8   7        219.01        104.50       112.05 o
  -6   8   7       1064.62       1121.83       146.80 o
  -4   8   7        221.44        277.54       130.96 o
  -2   8   7        909.74        771.36       152.39 o
   0   8   7         89.03        119.13        94.06 o
   2   8   7        564.04        514.90       113.62 o
   4   8   7        116.75        131.33       117.92 o
   6   8   7        727.23        670.99       168.13 o
   8   8   7         49.18         38.41       146.78 o
  10   8   7        643.74        658.58       201.23 o
  -9   9   7          3.85        -27.07       219.12 o
  -7   9   7       3582.02       3573.07       471.42 o
  -5   9   7        881.99        783.44       273.96 o
  -3   9   7        480.74        483.29       148.62 o
  -1   9   7       9175.25       9146.52       494.16 o
   1   9   7         41.56        -42.89        95.97 o
   3   9   7         21.33        167.37       113.73 o
   5   9   7       5127.68       6014.00       376.40 o
   7   9   7          1.81        -42.69       139.10 o
   9   9   7       1687.55       1592.48       259.85 o
  -6  10   7        259.94        568.05       271.53 o
  -4  10   7        540.18        271.70       243.85 o
  -2  10   7       2433.12       3065.23       361.78 o
   0  10   7       2223.84       2637.95       537.94 o
   2  10   7         46.66         50.31       119.96 o
   4  10   7       1224.93       1433.18       219.84 o
   6  10   7       1627.78       1451.15       233.51 o
  -3  11   7       5596.15       5142.58       560.42 o
  -1  11   7        124.56        112.73       248.01 o
   1  11   7       2054.59       2465.10       323.22 o
   3  11   7       1417.10       1431.24       201.81 o
 -14   0   8      10922.79      11538.60      1130.29 o
 -12   0   8        128.42        -73.85       167.48 o
 -10   0   8       1832.33       2125.81       345.12 o
  -8   0   8      60971.39      62124.76      2561.01 o
  -6   0   8         93.25        154.29       129.13 o
  -4   0   8       1603.35       2203.31       237.25 o
  -2   0   8      28299.89      25991.73       588.27 o
   0   0   8       2508.14       2201.66       200.28 o
   2   0   8      16129.27      16716.15       478.15 o
   4   0   8      14281.15      14273.52       466.02 o
   6   0   8       7236.81       7654.04       375.81 o
   8   0   8      17675.28      18199.09       876.33 o
  10   0   8       4144.24       4194.05       340.02 o
  12   0   8        154.59         76.22       125.43 o
  14   0   8       5281.67       5170.36       464.22 o
 -15   1   8        288.48        272.86       191.91 o
 -13   1   8       3836.29       3231.08       490.74 o
 -11   1   8          5.74        -76.41        76.41 o
  -9   1   8       8103.20       8008.35       346.02 o
  -7   1   8       6060.52       6249.85       301.32 o
  -5   1   8       2897.89       3036.47       137.29 o
  -3   1   8       5938.48       5690.79       362.52 o
  -1   1   8      20507.29      20638.39       364.03 o
   1   1   8       1321.55       1117.82        95.76 o
   3   1   8        116.67         71.54        52.09 o
   5   1   8       4509.04       4454.00       196.26 o
   7   1   8      11358.38      11485.07       385.23 o
   9   1   8         11.00         21.41        64.31 o
  11   1   8        502.15        476.12       107.22 o
  13   1   8        285.26        230.02       109.34 o
  15   1   8       2109.58       2202.89       218.58 o
 -14   2   8       3928.61       3343.12       615.75 o
 -12   2   8        420.19        366.05       113.82 o
 -10   2   8         35.06        -46.37        92.83 o
  -8   2   8       4364.93       4308.41       203.01 o
  -6   2   8       6714.31       6352.16       354.45 o
  -4   2   8       1367.43       1253.49       105.46 o
  -2   2   8       6814.69       6510.30       246.93 o
   0   2   8       6276.99       6375.00       222.20 o
   2   2   8        859.86        791.41        84.30 o
   4   2   8       4196.76       4185.69       176.77 o
   6   2   8       3157.46       3107.40       174.72 o
   8   2   8        793.58        716.80        96.57 o
  10   2   8       2380.35       2452.56       182.45 o
  12   2   8       2212.14       2298.37       194.33 o
  14   2   8        984.79        798.72       146.16 o
 -15   3   8       1111.10        926.00       173.02 o
 -13   3   8       1098.54       1070.81       166.43 o
 -11   3   8         55.10        -39.06        90.51 o
  -9   3   8       3999.63       3810.51       233.18 o
  -7   3   8       9430.50       9706.25       357.93 o
  -5   3   8       2212.81       2098.64       140.28 o
  -3   3   8       5089.64       5194.81       176.89 o
  -1   3   8      18946.95      18525.20       596.85 o
   1   3   8       3961.90       3895.89       160.47 o
   3   3   8       1583.82       1531.64       115.83 o
   5   3   8       7071.01       6908.38       268.94 o
   7   3   8       2503.07       2523.60       165.52 o
   9   3   8         27.48        -50.62        63.44 o
  11   3   8         37.38         24.86        78.79 o
  13   3   8        245.87        377.41       110.56 o
 -14   4   8        846.32        846.59       176.41 o
 -12   4   8       2451.55       2622.70       281.08 o
 -10   4   8      10364.86      10551.08       604.24 o
  -8   4   8       1151.33       1199.42       179.95 o
  -6   4   8      10533.74      10708.55       649.47 o
  -4   4   8        157.04        236.73        72.30 o
  -2   4   8       1416.66       1663.45       122.95 o
   0   4   8      48395.16      47802.45      1659.90 o
   2   4   8         76.62         85.79        73.12 o
   4   4   8        119.96        188.81        90.95 o
   6   4   8      20653.93      19746.33       533.71 o
   8   4   8       2738.30       2602.55       174.77 o
  10   4   8       2412.02       2209.13       162.18 o
  12   4   8       7301.07       7298.23       445.94 o
  14   4   8       1338.83       1284.33       213.21 o
 -13   5   8        774.43        982.01       182.73 o
 -11   5   8        737.02        693.72       143.29 o
  -9   5   8       1812.47       2202.16       198.27 o
  -7   5   8       1713.17       1866.47       172.52 o
  -5   5   8       3215.45       3345.76       192.29 o
  -3   5   8       2126.90       2101.47       151.68 o
  -1   5   8       9021.80       9171.75       567.42 o
   1   5   8        558.29        612.76       125.50 o
   3   5   8       1500.82       1272.60       159.09 o
   5   5   8        257.55        204.50       101.02 o
   7   5   8      11225.46      10615.65       574.63 o
   9   5   8       2463.18       2220.51       264.83 o
  11   5   8        490.52        354.33       132.76 o
  13   5   8       2373.62       2263.18       256.76 o
 -12   6   8       1254.37       1226.65       191.72 o
 -10   6   8       1514.90       1449.86       181.60 o
  -8   6   8       2209.34       2398.11       300.57 o
  -6   6   8       1604.62       1473.27       252.14 o
  -4   6   8       2371.24       2345.61       190.10 o
  -2   6   8       2217.59       2203.51       162.93 o
   0   6   8         97.77         52.07        95.21 o
   2   6   8       1420.70       1626.52       149.72 o
   4   6   8       7116.37       6820.93       370.85 o
   6   6   8       4079.60       4456.78       326.81 o
   8   6   8        414.36        381.96       147.73 o
  10   6   8         46.03        -28.01       133.27 o
  12   6   8       1340.80       1478.75       213.35 o
 -11   7   8          1.17        -40.55       122.69 o
  -9   7   8       1063.89        981.28       155.40 o
  -7   7   8       2108.36       2044.47       196.93 o
  -5   7   8        750.07        845.16       129.40 o
  -3   7   8        144.29        -11.69       104.69 o
  -1   7   8       5744.02       5569.05       288.58 o
   1   7   8       3172.02       2865.88       187.38 o
   3   7   8        563.37        511.16       132.87 o
   5   7   8        882.09        708.68       153.60 o
   7   7   8        571.71        741.15       175.72 o
   9   7   8       1515.97       1638.65       245.25 o
  11   7   8          8.87          8.09       160.79 o
 -10   8   8        182.09        137.83       131.53 o
  -8   8   8       6956.65       7237.24       553.18 o
  -6   8   8        430.90        556.06       159.08 o
  -4   8   8       3045.14       2804.60       256.43 o
  -2   8   8      18778.07      18719.56       800.31 o
   0   8   8       1713.27       1830.15       217.26 o
   2   8   8       1826.41       2065.08       182.36 o
   4   8   8       1767.47       1986.38       256.17 o
   6   8   8       1174.75       1301.28       208.10 o
   8   8   8       9450.74      10566.18       565.28 o
  10   8   8       1359.06       1116.54       234.34 o
  -9   9   8       3211.47       3019.76       350.04 o
  -7   9   8       1087.44       1300.97       210.59 o
  -5   9   8          4.97         37.13       131.06 o
  -3   9   8        288.52        272.75       141.26 o
  -1   9   8       1880.27       2309.42       250.76 o
   1   9   8       2910.26       3162.71       232.93 o
   3   9   8        130.84        101.42       112.87 o
   5   9   8       2191.36       2505.59       261.40 o
   7   9   8       2779.35       2733.53       291.79 o
  -6  10   8        786.11       1005.85       321.43 o
  -4  10   8        666.47        573.10       168.71 o
  -2  10   8        622.15        623.33       182.54 o
   0  10   8       2181.06       2184.08       263.42 o
   2  10   8        862.98       1113.99       298.74 o
   4  10   8        764.60        703.89       181.90 o
   6  10   8       1249.36       1174.69       224.23 o
 -15   1   9       4441.27       5187.88       503.38 o
 -13   1   9       3342.69       3559.77       370.18 o
 -11   1   9       2355.20       2245.24       265.73 o
  -9   1   9      14570.63      15204.63       626.93 o
  -7   1   9        832.60        662.97       136.75 o
  -5   1   9      12328.45      11506.32       488.52 o
  -3   1   9       5120.63       4737.49       236.18 o
  -1   1   9       1328.71       1393.25       138.23 o
   1   1   9      27243.54      27135.57       545.30 o
   3   1   9        684.76        737.80        92.32 o
   5   1   9          8.59        -13.41        57.11 o
   7   1   9      12255.18      12224.10       379.20 o
   9   1   9         84.35        128.24        79.59 o
  11   1   9       2774.42       2742.51       209.49 o
  13   1   9       6108.14       6020.05       333.73 o
 -14   2   9       5140.78       5921.58       518.84 o
 -12   2   9        317.58        258.50       107.21 o
 -10   2   9         34.50        123.37        90.48 o
  -8   2   9       5806.97       6004.27       340.11 o
  -6   2   9      19491.93      18976.57       912.75 o
  -4   2   9        381.74        349.74        84.91 o
  -2   2   9       4977.53       4449.78       158.02 o
   0   2   9      18747.24      18196.12       638.21 o
   2   2   9      20794.31      20685.29       384.70 o
   4   2   9       3576.62       3838.89       179.66 o
   6   2   9      13095.89      12931.81       378.89 o
   8   2   9       1565.94       1685.68       143.16 o
  10   2   9       1737.11       1835.87       163.49 o
  12   2   9        163.76        129.04        98.49 o
  14   2   9       2977.61       2944.58       241.17 o
 -13   3   9       7309.94       7236.73       719.54 o
 -11   3   9       3600.47       3848.62       314.05 o
  -9   3   9        333.60        362.86       104.07 o
  -7   3   9       6357.84       6254.07       491.46 o
  -5   3   9         44.97         -4.46        63.35 o
  -3   3   9       2235.57       2021.94       133.75 o
  -1   3   9      22822.58      21134.08       696.75 o
   1   3   9         17.30         77.99        51.34 o
   3   3   9       5101.29       5029.38       205.86 o
   5   3   9       3768.07       3708.72       192.41 o
   7   3   9        227.91        216.92        82.31 o
   9   3   9       8513.12       8248.93       313.09 o
  11   3   9        565.88        547.56       110.72 o
  13   3   9         30.36        -23.05        87.98 o
 -14   4   9         25.97        -55.80       126.11 o
 -12   4   9        117.55         73.69       126.98 o
 -10   4   9        309.22        352.54       117.89 o
  -8   4   9        380.73        340.81       110.06 o
  -6   4   9        899.17        889.60       146.20 o
  -4   4   9       2851.99       2927.63       167.11 o
  -2   4   9          1.55        -14.52        60.16 o
   0   4   9       2754.95       2904.72       145.93 o
   2   4   9        344.75        323.36        78.23 o
   4   4   9        488.11        469.09        82.94 o
   6   4   9         15.22         60.42        65.66 o
   8   4   9        127.05         56.52        70.00 o
  10   4   9        936.85        918.26       159.01 o
  12   4   9        127.39         48.93       119.39 o
 -13   5   9       4000.42       4009.79       311.56 o
 -11   5   9        697.62        597.01       145.99 o
  -9   5   9          8.57        -20.14        99.73 o
  -7   5   9      20044.04      19784.47      1263.72 o
  -5   5   9       1429.13       1340.37       138.05 o
  -3   5   9       1493.41       1482.52       134.40 o
  -1   5   9       2238.04       2400.57       196.18 o
   1   5   9       1239.90       1298.39       165.12 o
   3   5   9      11153.42      11792.21       492.47 o
   5   5   9       3544.94       3901.80       298.82 o
   7   5   9          9.97         -3.96       107.26 o
   9   5   9       6051.83       6136.28       444.35 o
  11   5   9        219.81        120.30       125.42 o
 -12   6   9        518.46        598.96       160.52 o
 -10   6   9        207.04        169.07       124.85 o
  -8   6   9       4029.11       4044.93       257.70 o
  -6   6   9       9640.23       9425.44      1061.04 o
  -4   6   9        165.17        238.99        89.07 o
  -2   6   9       6723.38       6777.95       422.00 o
   0   6   9       4615.35       4831.18       268.23 o
   2   6   9       1936.79       2124.81       207.32 o
   4   6   9        259.93        180.20       108.83 o
   6   6   9       2312.31       2428.70       439.01 o
   8   6   9       6832.19       6625.35       451.85 o
  10   6   9       1432.25       1423.75       242.36 o
  12   6   9        935.42       1009.24       192.35 o
 -11   7   9       2216.89       2406.98       369.83 o
  -9   7   9       1265.63       1488.86       187.86 o
  -7   7   9       1075.40       1278.89       199.46 o
  -5   7   9      11474.18      11701.01       662.12 o
  -3   7   9       2337.60       2422.70       237.77 o
  -1   7   9        246.73        221.53       138.98 o
   1   7   9      16657.74      15965.25       627.28 o
   3   7   9        190.78        228.49       118.91 o
   5   7   9        617.76        617.17       156.11 o
   7   7   9      13087.39      13434.64       641.37 o
   9   7   9         77.94         15.53       145.64 o
 -10   8   9         83.12        116.43       137.16 o
  -8   8   9        142.60        147.57       125.10 o
  -6   8   9        429.03        120.54       205.06 o
  -4   8   9         17.74        106.05       125.87 o
  -2   8   9          0.52        -34.65       118.33 o
   0   8   9         35.56        -21.55       119.19 o
   2   8   9        594.32        597.93       128.00 o
   4   8   9         65.21         88.69       124.06 o
   6   8   9         97.30         68.00       139.74 o
   8   8   9        770.19        770.69       195.66 o
  -7   9   9        202.80        176.13       162.38 o
  -5   9   9       6350.83       5997.34       362.82 o
  -3   9   9       2306.06       2091.78       242.49 o
  -1   9   9          4.48        173.05       189.87 o
   1   9   9       6081.56       6872.09       437.71 o
   3   9   9        145.30        206.27       145.98 o
   5   9   9         18.35        -67.91       134.53 o
   7   9   9       3487.22       3716.92       346.91 o
  -4  10   9       1016.96       1059.17       217.99 o
  -2  10   9        522.95        460.56       243.63 o
   0  10   9       5215.00       5210.75       544.88 o
   2  10   9       3561.83       3691.94       336.27 o
   4  10   9         12.94         70.29       235.00 o
 -14   0  10       2968.74       2960.36       513.38 o
 -12   0  10       6636.08       6729.50       672.97 o
 -10   0  10       1735.61       1642.80       316.39 o
  -8   0  10        254.62        158.54       163.14 o
  -6   0  10      24720.91      26168.59       862.41 o
  -2   0  10        728.22        623.94       155.85 o
   0   0  10      20302.89      20126.89       574.47 o
   2   0  10       1187.58       1195.63       200.37 o
   4   0  10       6626.97       6929.05       314.60 o
   6   0  10       2295.12       2413.81       217.08 o
   8   0  10        287.76        311.52       125.09 o
  10   0  10      23049.87      24120.42      1349.75 o
  12   0  10          9.81        -33.90       141.32 o
  14   0  10       2201.07       2490.74       323.64 o
 -13   1  10        172.19        199.49       171.63 o
 -11   1  10       2169.63       2158.44       281.51 o
  -9   1  10        397.55        214.06       131.21 o
  -7   1  10       6308.11       6588.99       325.57 o
  -5   1  10       2909.04       2947.15       222.66 o
  -3   1  10       1140.53       1219.71       145.24 o
  -1   1  10       3912.85       4113.70       207.79 o
   1   1  10       7436.67       7435.72       312.12 o
   3   1  10       1387.56       1389.50       128.37 o
   5   1  10       1296.78       1309.54       130.08 o
   7   1  10       5218.22       5410.08       227.09 o
   9   1  10       9200.71       8579.62       335.94 o
  11   1  10        547.17        516.88       113.56 o
  13   1  10        302.36        262.95       118.18 o
 -14   2  10       1609.47       1647.61       281.87 o
 -12   2  10       1212.72       1421.32       241.25 o
 -10   2  10       1693.67       1732.93       165.08 o
  -8   2  10       1636.50       1565.28       146.86 o
  -6   2  10        349.96        313.25        85.23 o
  -4   2  10       3005.72       2772.51       177.02 o
  -2   2  10       4858.29       4378.93       168.38 o
   0   2  10       1927.90       1863.18       159.83 o
   2   2  10       7428.31       7343.00       245.57 o
   4   2  10       3997.34       4169.63       197.77 o
   6   2  10         20.27         12.52        67.50 o
   8   2  10       1274.38       1210.72       128.18 o
  10   2  10       3708.41       3336.26       216.76 o
  12   2  10        630.26        480.80       122.87 o
 -13   3  10       2192.09       2347.88       319.04 o
 -11   3  10        288.34        104.00       104.26 o
  -9   3  10       1063.04        966.58       134.39 o
  -7   3  10         96.55        135.76        88.05 o
  -5   3  10       1439.32       1459.02       150.97 o
  -3   3  10       5791.89       5509.95       337.77 o
  -1   3  10        796.96        849.54       151.34 o
   1   3  10      15903.79      14796.96       614.48 o
   3   3  10       2238.98       2242.34       155.10 o
   5   3  10        847.09        660.73       100.71 o
   7   3  10       1228.55       1397.60       144.41 o
   9   3  10       1983.99       1955.88       159.98 o
  11   3  10        765.93        679.52       119.31 o
  13   3  10        139.66        153.97       138.77 o
 -12   4  10       1226.55       1271.91       182.10 o
 -10   4  10       3318.41       3508.43       284.27 o
  -8   4  10      17872.39      17962.16       926.86 o
  -6   4  10       5371.85       5570.37       809.17 o
  -4   4  10       5896.77       5835.43       512.55 o
  -2   4  10       7339.12       7208.34       230.05 o
   0   4  10       2828.06       2972.21       157.83 o
   2   4  10      19126.82      18193.57       597.17 o
   4   4  10       1286.96       1320.25       125.62 o
   6   4  10         30.83        -15.32        68.33 o
   8   4  10      12122.15      10278.75       981.19 o
  10   4  10         57.08         72.64       112.00 o
  12   4  10        990.64        982.70       184.20 o
 -13   5  10       1736.78       1763.91       226.19 o
 -11   5  10       3869.54       3781.33       288.10 o
  -9   5  10       1162.35       1258.26       172.82 o
  -7   5  10       8512.36       8998.23       448.94 o
  -5   5  10       2454.45       2573.80       191.88 o
  -3   5  10        187.60        136.84        95.48 o
  -1   5  10       4704.88       4436.40       250.51 o
   1   5  10       7282.72       7628.19       313.79 o
   3   5  10        222.38        258.72       105.38 o
   5   5  10          0.77         83.75       101.00 o
   7   5  10       2074.21       2219.58       258.21 o
   9   5  10       4277.42       4462.93       380.12 o
  11   5  10         11.31         44.86       136.84 o
 -12   6  10         56.68        -16.70       136.72 o
 -10   6  10       1502.52       1377.33       186.07 o
  -8   6  10       3928.12       4018.83       265.75 o
  -6   6  10       1443.09       1659.81       236.30 o
  -4   6  10        538.54        595.18       114.10 o
  -2   6  10       4430.27       4747.61       252.49 o
   0   6  10       1169.35       1215.45       179.79 o
   2   6  10        313.43        238.06       111.30 o
   4   6  10       3297.67       3067.91       274.61 o
   6   6  10       6800.88       6984.83       453.42 o
   8   6  10        684.40        768.10       179.07 o
  10   6  10        549.47        443.99       226.93 o
  -9   7  10         51.70        104.55       123.11 o
  -7   7  10       3470.87       3386.30       352.27 o
  -5   7  10       1641.82       1941.20       187.90 o
  -3   7  10        185.13        -46.27       118.45 o
  -1   7  10        211.85        160.52       130.80 o
   1   7  10       2818.21       2727.36       294.44 o
   3   7  10       2842.79       2736.03       257.38 o
   5   7  10       1113.11       1092.45       186.91 o
   7   7  10       2021.92       1715.00       247.12 o
   9   7  10         88.69        170.38       161.38 o
  -8   8  10        585.21        658.97       196.71 o
  -6   8  10       6088.93       5490.13       503.40 o
  -4   8  10        122.29         38.39       136.10 o
  -2   8  10       2441.05       2414.96       256.79 o
   0   8  10      13464.25      13748.41       523.23 o
   2   8  10       1347.14       1473.59       301.56 o
   4   8  10       3458.38       3705.51       306.37 o
   6   8  10       2596.97       2926.27       310.84 o
   8   8  10       3511.95       3710.42       358.10 o
  -7   9  10       2067.69       1931.31       265.49 o
  -5   9  10       2097.01       2134.41       260.21 o
  -3   9  10        316.22        220.28       215.60 o
  -1   9  10        918.02        694.25       191.82 o
   1   9  10       3811.63       4277.23       382.30 o
   3   9  10       1050.39        965.50       280.90 o
   5   9  10         29.50         38.60       151.89 o
  -2  10  10        658.16        326.35       166.65 o
   0  10  10          8.60        -91.89       156.32 o
   2  10  10       1653.80       1765.16       357.87 o
 -13   1  11       4426.97       4990.27       445.67 o
 -11   1  11        115.48         28.26       147.39 o
  -9   1  11       1211.81        985.62       180.71 o
  -7   1  11       9631.52       9637.01       399.69 o
  -5   1  11        968.80        818.43       119.40 o
  -3   1  11       6599.77       6393.20       269.24 o
  -1   1  11      12364.86      11925.86       341.41 o
   1   1  11         24.48         10.49        61.17 o
   3   1  11       3802.71       4224.66       283.82 o
   5   1  11        744.59        671.99       107.46 o
   7   1  11       2272.12       2239.43       164.16 o
   9   1  11       5380.01       5216.99       256.16 o
  11   1  11        402.21        402.37       117.76 o
  13   1  11       2545.24       2273.38       215.51 o
 -12   2  11       3349.60       3533.82       362.02 o
 -10   2  11        118.34        103.46        91.27 o
  -8   2  11        103.83        105.30        85.00 o
  -6   2  11       5022.05       4904.58       224.52 o
  -4   2  11      11280.75      10715.33       425.28 o
  -2   2  11         87.34         82.46        84.41 o
   0   2  11       1333.27       1360.23       157.92 o
   2   2  11       5887.60       5867.89       237.80 o
   4   2  11      15590.90      15708.33       387.00 o
   6   2  11        401.30        363.13        96.13 o
   8   2  11       9300.64       9279.09       320.64 o
  10   2  11       3217.22       3330.71       223.06 o
  12   2  11        831.25        757.51       141.84 o
 -13   3  11        410.59        542.74       224.14 o
 -11   3  11      10293.77       8768.10      1590.09 o
  -9   3  11       3853.08       3898.33       228.72 o
  -7   3  11        179.72        144.41        89.27 o
  -5   3  11       4937.89       4719.73       207.31 o
  -3   3  11       1198.78       1144.54       123.38 o
  -1   3  11       4806.52       5307.03       375.92 o
   1   3  11      29673.19      29059.24       720.05 o
   3   3  11       2637.89       2447.21       189.35 o
   5   3  11       1265.69       1254.16       136.89 o
   7   3  11       7745.64       7330.96       293.62 o
   9   3  11        269.83        373.03       100.78 o
  11   3  11       4361.56       3772.05       360.84 o
 -12   4  11        322.21        299.62       127.09 o
 -10   4  11        280.52        306.49       120.11 o
  -8   4  11        207.30        167.61       102.32 o
  -6   4  11       2011.90       1825.83       269.75 o
  -4   4  11       1251.73       1122.76       127.47 o
  -2   4  11       2051.67       1920.91       152.54 o
   0   4  11        262.57        520.67       184.58 o
   2   4  11          2.23         -3.13        64.40 o
   4   4  11        114.91        139.32        75.69 o
   6   4  11        938.36        874.59       118.74 o
   8   4  11          0.21       -111.56       111.56 o
  10   4  11        349.36        456.80       142.53 o
  12   4  11        331.51        274.53       153.28 o
 -11   5  11       2472.81       2505.70       241.79 o
  -9   5  11          5.96        -34.02       106.66 o
  -7   5  11        340.57        361.04       120.63 o
  -5   5  11      21647.66      21747.99      1125.05 o
  -3   5  11        225.58        249.21        92.85 o
  -1   5  11        130.38         77.06        82.56 o
   1   5  11       3353.87       3701.86       218.51 o
   3   5  11        176.85        156.29       104.15 o
   5   5  11       7288.73       7701.14       484.88 o
   7   5  11       5104.04       4914.94       385.38 o
   9   5  11        252.05        240.55       158.38 o
  11   5  11       4793.62       4646.41       347.67 o
 -10   6  11       1235.50       1392.33       221.11 o
  -8   6  11       2027.86       1781.19       224.17 o
  -6   6  11       4281.49       4471.96       260.97 o
  -4   6  11       5348.84       5668.42       286.28 o
  -2   6  11        674.96        584.84       116.77 o
   0   6  11       4246.18       4611.63       291.38 o
   2   6  11       9942.99      10555.67       497.63 o
   4   6  11       3079.22       2834.40       280.65 o
   6   6  11        842.48        890.85       179.53 o
   8   6  11       3800.97       4024.97       371.54 o
  10   6  11       2156.27       2380.70       307.96 o
  -9   7  11        822.65        607.06       163.50 o
  -7   7  11       4792.78       4854.69       298.20 o
  -5   7  11       1259.30       1375.68       213.80 o
  -3   7  11       3421.78       3491.68       285.51 o
  -1   7  11       5155.45       5533.23       329.88 o
   1   7  11         33.20        126.18       182.50 o
   3   7  11       7597.67       7782.56       428.34 o
   5   7  11        118.92        102.05       134.49 o
   7   7  11        255.82         90.14       153.74 o
   9   7  11       6417.32       6709.27       489.38 o
  -8   8  11         64.63         21.87       156.53 o
  -6   8  11        878.91        830.38       288.02 o
  -4   8  11        475.61        387.75       169.61 o
  -2   8  11       1402.66       1451.26       222.86 o
   0   8  11        290.81        210.17       157.29 o
   2   8  11        372.47        711.41       256.17 o
   4   8  11         17.83         18.96       137.96 o
   6   8  11          0.20         -1.86       143.68 o
  -5   9  11         23.97         93.64       157.35 o
  -3   9  11       2295.33       2385.16       279.64 o
  -1   9  11       1542.87       1670.56       416.19 o
   1   9  11         10.93       -109.84       142.14 o
   3   9  11       6595.94       8159.35       608.92 o
 -12   0  12        124.21        -83.83       224.76 o
 -10   0  12       9887.85      10481.81       753.93 o
  -8   0  12         10.14        107.95       186.40 o
  -6   0  12       2776.40       3053.22       357.01 o
  -4   0  12      33286.68      32132.18       836.55 o
  -2   0  12        291.79        249.84       152.38 o
   0   0  12          0.56        -49.55       112.38 o
   2   0  12      21873.58      22255.22       680.00 o
   4   0  12       3119.30       2927.61       241.51 o
   6   0  12       1011.68       1306.41       188.38 o
   8   0  12      11112.10      10869.56       514.07 o
  10   0  12        117.95        114.24       141.36 o
  12   0  12       3861.30       3668.62       365.94 o
 -13   1  12        952.91        749.99       349.85 o
 -11   1  12        732.79        757.18       209.04 o
  -9   1  12       1893.21       1871.11       239.28 o
  -7   1  12       1247.49       1349.83       273.83 o
  -5   1  12       5944.44       5570.49       422.00 o
  -3   1  12       1855.93       1805.70       188.80 o
  -1   1  12        184.48        133.60       109.43 o
   1   1  12       3347.35       3484.47       192.87 o
   3   1  12       3482.81       3419.77       197.38 o
   5   1  12       1142.38       1144.62       120.31 o
   7   1  12        811.35        790.48       116.51 o
   9   1  12       5596.44       5772.04       274.53 o
  11   1  12       5854.01       5811.09       300.43 o
 -12   2  12       2428.22       2347.54       307.27 o
 -10   2  12       2562.57       2716.14       296.26 o
  -8   2  12        543.46        518.49       103.33 o
  -6   2  12        832.84        954.54       122.61 o
  -4   2  12       2500.63       2183.73       157.25 o
  -2   2  12       1592.35       1449.24       174.15 o
   0   2  12       1014.76       1168.08       158.17 o
   2   2  12       3997.23       4062.56       212.82 o
   4   2  12       3880.60       3793.07       214.87 o
   6   2  12        868.05        970.82       130.50 o
   8   2  12       1060.15       1136.00       136.31 o
  10   2  12        926.95        811.74       132.56 o
  12   2  12        254.28        205.34       144.68 o
 -11   3  12       1998.96       2242.58       298.08 o
  -9   3  12        247.38        239.28       102.46 o
  -7   3  12       2012.89       2022.47       177.30 o
  -5   3  12       2338.22       2340.10       169.66 o
  -3   3  12        117.88        224.07        84.59 o
  -1   3  12       1149.67       1093.15       234.91 o
   1   3  12         35.59        172.59        92.20 o
   3   3  12       9562.59       8998.71       388.36 o
   5   3  12       3574.64       3437.25       210.78 o
   7   3  12       1005.82        926.96       132.94 o
   9   3  12       3249.18       3064.24       207.51 o
  11   3  12       1239.36       1415.91       222.20 o
 -12   4  12       7970.41       9380.00       615.47 o
 -10   4  12         21.31         10.46       107.69 o
  -8   4  12       1223.94       1324.37       182.73 o
  -6   4  12       7308.90       7567.99       881.19 o
  -4   4  12       1797.02       1727.68       162.64 o
  -2   4  12      11181.74      10880.35       467.18 o
   0   4  12       4743.70       5076.02       411.16 o
   2   4  12       3242.29       3050.64       209.61 o
   4   4  12      10237.62       9697.57       835.08 o
   6   4  12        489.15        403.53       110.55 o
   8   4  12        199.17        179.66       135.46 o
  10   4  12       9722.00       9833.39       498.29 o
 -11   5  12       1756.88       1673.38       213.64 o
  -9   5  12       1623.72       1798.85       230.23 o
  -7   5  12       1495.71       1426.44       192.26 o
  -5   5  12       4332.38       4498.23       266.20 o
  -3   5  12       1725.68       1774.60       195.17 o
  -1   5  12        594.79        596.05       112.05 o
   1   5  12       4055.38       4148.42       252.48 o
   3   5  12       5438.69       5156.89       373.64 o
   5   5  12         11.28        -58.76       108.60 o
   7   5  12          3.82        -69.32       116.12 o
   9   5  12        754.81        394.43       176.78 o
 -10   6  12        199.95        142.41       137.02 o
  -8   6  12       2904.16       3001.43       264.38 o
  -6   6  12       1611.90       1586.12       185.50 o
  -4   6  12       1995.06       2132.46       195.94 o
  -2   6  12       1148.27       1387.04       212.07 o
   0   6  12        642.42        458.10       204.45 o
   2   6  12       1846.06       1472.28       305.11 o
   4   6  12        369.55        515.43       148.42 o
   6   6  12        506.45        522.84       254.87 o
   8   6  12       2842.86       2491.73       296.29 o
  -7   7  12         23.27         63.07       140.78 o
  -5   7  12        697.01        537.67       174.26 o
  -3   7  12       2491.39       2626.14       272.69 o
  -1   7  12        263.44        235.56       146.75 o
   1   7  12        563.82        610.57       249.49 o
   3   7  12       2661.27       2893.28       422.44 o
   5   7  12       1111.71       1046.42       200.51 o
   7   7  12         22.18        116.58       152.90 o
  -6   8  12       1075.17        850.00       313.27 o
  -4   8  12       5457.39       5589.26       364.49 o
  -2   8  12         97.51         31.24       151.56 o
   0   8  12        468.16        422.03       179.25 o
   2   8  12      13834.39      14671.30       739.01 o
   4   8  12        318.07        223.63       257.30 o
  -1   9  12        189.72        226.40       168.27 o
   1   9  12       1996.65       2698.47       426.43 o
 -11   1  13       6312.96       6444.96       638.08 o
  -9   1  13        246.81        158.09       142.38 o
  -7   1  13        923.40        865.54       180.51 o
  -5   1  13       6677.62       6616.69       470.86 o
  -3   1  13        746.54        854.15       150.74 o
  -1   1  13      11056.17      10677.21       421.14 o
   1   1  13       5450.22       5982.93       257.46 o
   3   1  13       3448.67       3135.57       206.35 o
   5   1  13       9883.70      10207.96       325.98 o
   7   1  13       2955.50       3018.65       201.81 o
   9   1  13        114.83          2.84        93.51 o
  11   1  13       3819.61       3694.21       258.58 o
 -12   2  13       3831.43       4638.19       429.68 o
 -10   2  13       8204.07       9243.81       992.31 o
  -8   2  13         52.89         23.38       125.55 o
  -6   2  13       1897.37       1696.47       152.52 o
  -4   2  13       7529.61       7763.02       340.27 o
  -2   2  13       6786.57       6691.26       713.32 o
   0   2  13        180.25        139.98       104.23 o
   2   2  13       2690.36       2892.41       197.67 o
   4   2  13       8455.67       8743.51       322.16 o
   6   2  13       5937.19       5916.94       256.21 o
   8   2  13       2475.08       2437.30       192.58 o
  10   2  13       5155.58       5303.95       276.97 o
 -11   3  13        289.06        388.29       195.62 o
  -9   3  13       4705.09       5269.41       387.79 o
  -7   3  13       2810.87       2582.90       195.64 o
  -5   3  13         78.57        -14.90        77.20 o
  -3   3  13       8733.61       9263.31       363.53 o
  -1   3  13          6.15        163.84       159.50 o
   1   3  13         38.77         57.49        99.14 o
   3   3  13      11803.95      11875.42       367.21 o
   5   3  13         35.31         37.18        83.94 o
   7   3  13       1235.62       1224.00       156.96 o
   9   3  13       3083.02       3002.40       223.93 o
 -10   4  13        155.21        -18.35       132.80 o
  -8   4  13         31.71          2.35       102.01 o
  -6   4  13        286.52        274.77       125.42 o
  -4   4  13        322.93        249.43       100.80 o
  -2   4  13         59.07        -64.05        96.45 o
   0   4  13        974.99        874.47       162.07 o
   2   4  13         66.96        103.38        75.24 o
   4   4  13        255.71        306.98        90.94 o
   6   4  13         11.08         16.19       118.31 o
   8   4  13         24.93        -41.35       135.50 o
  10   4  13        246.78        111.77       152.83 o
  -9   5  13       3261.80       3474.83       327.21 o
  -7   5  13         58.34        172.25       114.92 o
  -5   5  13          1.82        142.46       101.49 o
  -3   5  13      16690.53      16638.35       877.69 o
  -1   5  13        473.04        504.77       137.67 o
   1   5  13        168.18        347.90       196.55 o
   3   5  13       5119.71       5249.76       393.02 o
   5   5  13         55.71        185.73       131.44 o
   7   5  13       1056.12        788.68       186.61 o
   9   5  13       4713.44       4690.03       417.57 o
  -8   6  13        639.59        742.10       164.79 o
  -6   6  13        595.83        748.13       147.32 o
  -4   6  13       6408.94       6355.25       619.65 o
  -2   6  13       4441.71       4603.05       320.37 o
   0   6  13        967.94        612.66       261.81 o
   2   6  13       2505.52       2874.45       418.71 o
   4   6  13        933.38        929.42       190.01 o
   6   6  13       2325.35       2367.19       288.70 o
   8   6  13          9.60         49.44       153.60 o
  -7   7  13        190.68        125.02       321.47 o
  -5   7  13       3952.51       4051.40       356.88 o
  -3   7  13        154.33         33.61       140.15 o
  -1   7  13       1856.83       1723.15       245.96 o
   1   7  13       2366.46       2285.83       386.16 o
   3   7  13         26.73         -0.69       219.46 o
   5   7  13       5242.35       5434.33       541.93 o
  -4   8  13        287.24        493.68       192.13 o
  -2   8  13         64.23         53.34       159.27 o
   0   8  13        291.52        131.12       240.38 o
   2   8  13          6.68        -44.69       208.96 o
 -10   0  14        602.84        269.45       246.02 o
  -8   0  14       4967.59       5001.65       499.32 o
  -6   0  14        172.60         67.34       175.12 o
  -2   0  14      28896.73      28545.97       850.86 o
   0   0  14         77.30         52.59       147.18 o
   2   0  14       1241.11       1187.46       179.27 o
   4   0  14      15008.08      16208.78       599.76 o
   6   0  14         48.88         73.32       123.96 o
   8   0  14       1158.24       1226.21       218.51 o
  10   0  14       4607.49       4525.21       437.62 o
 -11   1  14       1045.31       1058.06       240.16 o
  -9   1  14       2750.66       2718.62       565.28 o
  -7   1  14       1021.14        878.82       188.46 o
  -5   1  14       3117.53       2864.42       271.16 o
  -3   1  14       4533.37       4731.95       286.03 o
  -1   1  14        957.05        964.30       170.22 o
   1   1  14         48.25         55.87        83.85 o
   3   1  14       3422.33       3606.26       231.47 o
   5   1  14       3018.70       3116.61       203.17 o
   7   1  14        116.03         93.46        95.16 o
   9   1  14          5.20         -6.97        97.44 o
 -10   2  14        164.73        117.26       160.14 o
  -8   2  14       1584.48       1730.79       249.68 o
  -6   2  14       2276.83       2290.50       255.18 o
  -4   2  14       2128.61       1970.43       230.78 o
  -2   2  14       1099.53       1251.61       261.98 o
   0   2  14        220.36        324.32       121.43 o
   2   2  14       1121.31        835.44       126.19 o
   4   2  14       3572.71       3332.22       235.94 o
   6   2  14       2488.14       2385.50       185.16 o
   8   2  14        371.71        203.56       104.35 o
  10   2  14        206.81         29.47       108.04 o
  -9   3  14       1611.25       1523.01       346.59 o
  -7   3  14        422.87        327.11       106.75 o
  -5   3  14        969.75        805.11       174.06 o
  -3   3  14       4449.44       5176.31       309.31 o
  -1   3  14       1599.73       1654.17       306.68 o
   1   3  14          0.14        -92.41        92.41 o
   3   3  14       2467.47       2465.05       316.19 o
   5   3  14       3021.49       2846.30       226.54 o
   7   3  14        161.21         69.26        88.13 o
   9   3  14        140.77         69.04       132.10 o
 -10   4  14       8366.65       9011.18       553.07 o
  -8   4  14        123.09        172.40       109.05 o
  -6   4  14        114.09        282.74       129.05 o
  -4   4  14       9274.92       9582.85       540.97 o
  -2   4  14        629.51        449.50       147.91 o
   0   4  14       6949.91       7086.57       458.36 o
   2   4  14       4411.23       3768.65       332.06 o
   4   4  14       4513.93       4471.63       373.69 o
   6   4  14       7139.08       7929.73       939.98 o
   8   4  14       2504.07       2488.96       314.89 o
  -9   5  14       1042.56        970.31       201.42 o
  -7   5  14       1225.14       1541.04       359.03 o
  -5   5  14       2816.36       2891.50       226.38 o
  -3   5  14       4403.32       4355.52       244.18 o
  -1   5  14         58.15        115.87       127.37 o
   1   5  14          0.44       -163.92       163.92 o
   3   5  14       1250.83       1543.10       335.40 o
   5   5  14       2772.98       2872.48       318.48 o
   7   5  14        104.65          8.09       139.10 o
  -6   6  14       2367.51       2382.54       437.80 o
  -4   6  14       1590.44       1240.75       240.64 o
  -2   6  14        769.76        685.72       263.81 o
   0   6  14       1102.32       1216.64       317.44 o
   2   6  14        955.93       1299.16       316.39 o
   4   6  14        437.08        583.85       273.09 o
   6   6  14        792.21       1127.95       395.41 o
  -5   7  14        827.97        715.05       205.87 o
  -3   7  14       2451.21       2106.52       269.03 o
  -1   7  14        390.82        507.22       269.88 o
   1   7  14        155.42        -32.46       228.31 o
   3   7  14        954.51       1498.23       363.86 o
  -9   1  15       4411.08       4568.31       374.79 o
  -7   1  15         31.95        108.31       151.89 o
  -5   1  15       1342.99       1699.93       236.22 o
  -3   1  15       6962.97       7126.17       505.05 o
  -1   1  15       1296.83       1417.58       199.27 o
   1   1  15       2146.30       2102.66       191.02 o
   3   1  15       6683.92       6950.04       310.62 o
   5   1  15         31.48         81.11        93.07 o
   7   1  15       3238.91       3160.97       224.64 o
   9   1  15        921.11        948.80       151.13 o
  -8   2  15       5483.05       5303.31       599.68 o
  -6   2  15          2.67         24.48       137.83 o
  -4   2  15       3018.78       3416.91       290.02 o
  -2   2  15       6471.29       6387.85       495.94 o
   0   2  15       2226.38       2377.79       258.77 o
   2   2  15        891.87        882.17       138.71 o
   4   2  15       2062.41       2233.82       201.78 o
   6   2  15       3337.87       3076.18       220.04 o
   8   2  15       1172.92       1150.07       156.02 o
  -9   3  15       1413.20       1065.19       222.35 o
  -7   3  15       1349.10       1320.85       225.57 o
  -5   3  15       4207.21       4583.53       320.37 o
  -3   3  15         18.11        -75.60       116.59 o
  -1   3  15       6867.53       7609.70       541.41 o
   1   3  15         74.63         76.74       154.42 o
   3   3  15          9.17        -40.65        88.40 o
   5   3  15       7574.53       7374.14       417.50 o
   7   3  15         16.14         56.93       120.18 o
  -8   4  15        564.95        495.42       201.61 o
  -6   4  15         63.58         86.28       121.86 o
  -4   4  15        244.10        363.20       147.27 o
  -2   4  15         95.11         99.12       126.78 o
   0   4  15          3.30         53.23       118.95 o
   2   4  15        408.04        252.20       126.56 o
   4   4  15         12.85         59.58       130.05 o
   6   4  15       1014.95       1128.80       219.00 o
  -7   5  15       3022.99       3345.15       281.49 o
  -5   5  15       3252.85       3346.21       247.90 o
  -3   5  15        353.61        320.86       151.40 o
  -1   5  15       3906.35       4665.56       498.89 o
   1   5  15       1318.91       1155.20       323.42 o
   3   5  15        285.62        335.66       249.84 o
   5   5  15       3396.12       3599.31       482.32 o
  -4   6  15        748.99        844.45       349.89 o
  -2   6  15       5296.65       6205.10       555.56 o
   0   6  15       4389.61       4792.95       520.93 o
   2   6  15       1407.45       1470.90       346.85 o
   4   6  15       4029.55       3955.54       512.43 o
  -8   0  16         93.53        200.98       236.73 o
  -6   0  16       3190.02       3869.80       473.38 o
  -4   0  16       2954.12       3784.76       457.32 o
  -2   0  16       1352.05       1643.06       335.14 o
   0   0  16       7103.32       7279.46       401.66 o
   2   0  16        851.23        932.60       181.87 o
   4   0  16         77.93        -10.58       157.50 o
   6   0  16       6013.15       6235.20       432.73 o
  -7   1  16       1758.96       1594.22       243.26 o
  -5   1  16        340.06        456.42       173.69 o
  -3   1  16       3633.07       3354.86       417.93 o
  -1   1  16       2942.86       3152.33       284.51 o
   1   1  16         10.19         67.42       103.46 o
   3   1  16          1.61        -48.98        88.33 o
   5   1  16        666.99        710.72       132.33 o
   7   1  16       2331.66       2217.32       200.61 o
  -8   2  16        596.70        739.57       211.68 o
  -6   2  16       1073.41       1128.93       226.54 o
  -4   2  16       2927.32       2832.36       285.74 o
  -2   2  16       1241.32       1374.40       315.61 o
   0   2  16         17.84        101.09       125.83 o
   2   2  16       1244.12       1421.93       217.39 o
   4   2  16       3881.79       3815.17       267.75 o
   6   2  16        958.68        842.27       143.12 o
  -7   3  16        469.29        444.52       179.81 o
  -5   3  16         46.98         61.98       130.02 o
  -3   3  16       1385.97       1634.95       231.88 o
  -1   3  16        948.71        986.46       188.01 o
   1   3  16        256.06         90.04       136.29 o
   3   3  16          7.30         27.04       127.47 o
   5   3  16       1594.13       1424.37       180.97 o
  -6   4  16        118.45         91.47       153.77 o
  -4   4  16          9.23         18.67       143.16 o
  -2   4  16      10620.49      11325.82       682.25 o
   0   4  16        292.79        319.83       145.77 o
   2   4  16       1977.32       1877.97       368.46 o
   4   4  16       4392.30       5375.84       544.10 o
  -3   5  16        649.96        828.13       303.90 o
  -1   5  16       3445.53       3225.04       468.08 o
   1   5  16       1696.06       1698.69       363.86 o
   3   5  16         24.70        190.31       243.76 o
  -5   1  17        824.33        672.48       201.28 o
  -3   1  17          5.73         20.85       144.31 o
  -1   1  17       4820.75       5033.88       348.12 o
   1   1  17         48.18        128.96       118.63 o
   3   1  17        613.12        576.25       124.29 o
   5   1  17       4054.58       4368.87       268.89 o
  -6   2  17       3005.15       2926.14       311.31 o
  -4   2  17        684.85        544.56       184.65 o
  -2   2  17       2023.86       2158.40       261.70 o
   0   2  17       1453.56       1162.12       216.42 o
   2   2  17       1643.87       1952.11       248.68 o
   4   2  17         32.19         44.53       121.10 o
  -5   3  17       1252.45       1449.55       319.43 o
  -3   3  17        592.82        724.59       209.96 o
  -1   3  17         13.71        -21.77       139.88 o
   1   3  17       8235.62       8656.07       409.47 o
   3   3  17        560.85        464.76       162.99 o
  -2   4  17        464.55        402.40       171.83 o
   0   4  17         53.21         78.27       229.10 o
  -2   0  18       1652.88       1815.06       368.20 o
   0   0  18       2906.97       3153.18       442.48 o
  -1   1  18        918.57        924.39       216.92 o
                                                
